# Supplementary material for: Centromere Binding and a Conserved Role in Chromosome Stability for SUMO-Dependent Ubiquitin Ligases
Source: PLoS One. 2013 Jun 13;8(6):e65628. doi: 10.1371/journal.pone.0065628 (PMC3681975; doi:10.1371/journal.pone.0065628)
Supplement: Table S1 — GO and TFBS enrichment analyses. Gene Ontology (GO) and transcription factor binding site (TFBS) enrichment analyses of differentially expressed genes (mutant vs. wt, FC >1.7, p<0.05). The dataset is provided as separate Excel file. (XLS) [file pone.0065628.s005.xls]

## Sheet: Supplementary_Table_S1
Supplementary Table 1. Gene ontology (GO) and transcription factor binding site (TFBS) enrichment analyses of differentially expressed genes (mutant vs. wt, FC > 1.7, p < 0.05).
Mutant	Number of significant genes	Annotated significant genes	Enrichment type	Enrichment description	P-value	Hits	Frequency (%)	Background Hits	Background Frequency (%)	Annotated genes
cdc26	36	YBR072W, YBR085C-A, YCL042W, YDL130W-A, YDL181W, YDL204W, YDR034W-B, YDR070C, YDR077W, YEL039C, YER037W, YER053C, YGL037C, YGL121C, YGL263W, YGR008C, YGR043C, YGR088W, YIR042C, YJL079C, YJL116C, YKL163W, YLR178C, YLR327C, YML128C, YMR105C, YMR169C, YMR175W, YMR196W, YMR250W, YMR251W-A, YNL160W, YNR034W-A, YOR173W, YOR374W, YPR152C	GO-BP	regulation of ATPase activity (GO:0043462)	0.00114511	3	8.33333	8	0.129408	STF1, INH1, STF2
cdc26	36	YBR072W, YBR085C-A, YCL042W, YDL130W-A, YDL181W, YDL204W, YDR034W-B, YDR070C, YDR077W, YEL039C, YER037W, YER053C, YGL037C, YGL121C, YGL263W, YGR008C, YGR043C, YGR088W, YIR042C, YJL079C, YJL116C, YKL163W, YLR178C, YLR327C, YML128C, YMR105C, YMR169C, YMR175W, YMR196W, YMR250W, YMR251W-A, YNL160W, YNR034W-A, YOR173W, YOR374W, YPR152C	GO-BP	negative regulation of hydrolase activity (GO:0051346)	0.0024342	3	8.33333	10	0.16176	STF1, INH1, TFS1
cdc26	36	YBR072W, YBR085C-A, YCL042W, YDL130W-A, YDL181W, YDL204W, YDR034W-B, YDR070C, YDR077W, YEL039C, YER037W, YER053C, YGL037C, YGL121C, YGL263W, YGR008C, YGR043C, YGR088W, YIR042C, YJL079C, YJL116C, YKL163W, YLR178C, YLR327C, YML128C, YMR105C, YMR169C, YMR175W, YMR196W, YMR250W, YMR251W-A, YNL160W, YNR034W-A, YOR173W, YOR374W, YPR152C	GO-MF	aldehyde dehydrogenase (NAD) activity (GO:0004029)	0.00782723	2	5.55556	5	0.08088	ALD4, ALD3
cdc26	36	YBR072W, YBR085C-A, YCL042W, YDL130W-A, YDL181W, YDL204W, YDR034W-B, YDR070C, YDR077W, YEL039C, YER037W, YER053C, YGL037C, YGL121C, YGL263W, YGR008C, YGR043C, YGR088W, YIR042C, YJL079C, YJL116C, YKL163W, YLR178C, YLR327C, YML128C, YMR105C, YMR169C, YMR175W, YMR196W, YMR250W, YMR251W-A, YNL160W, YNR034W-A, YOR173W, YOR374W, YPR152C	TFBS	MSN4 (TFBS)	0.000445454	8	22.2222	167	2.6937	HOR7, HSP26, YNR034W-A, STF2, CTT1, FMP16, YGP1, PGM2
cin8	34	YAR018C, YBR067C, YBR072W, YBR085C-A, YBR092C, YDL227C, YDR077W, YDR085C, YDR406W, YDR461W, YER053C, YER103W, YGR043C, YGR230W, YGR256W, YHR015W, YHR054C, YHR055C, YHR209W, YIL117C, YJL079C, YKL161C, YKL163W, YLR286C, YLR327C, YMR169C, YMR173W, YMR173W-A, YMR175W, YNL015W, YNL160W, YOR153W, YOR383C, YPL223C	GO-MF	structural constituent of cell wall (GO:0005199)	0.0027169	3	9.09091	15	0.24264	PIR3, TIP1, SED1
cin8	34	YAR018C, YBR067C, YBR072W, YBR085C-A, YBR092C, YDL227C, YDR077W, YDR085C, YDR406W, YDR461W, YER053C, YER103W, YGR043C, YGR230W, YGR256W, YHR015W, YHR054C, YHR055C, YHR209W, YIL117C, YJL079C, YKL161C, YKL163W, YLR286C, YLR327C, YMR169C, YMR173W, YMR173W-A, YMR175W, YNL015W, YNL160W, YOR153W, YOR383C, YPL223C	GO-CC	extracellular region (GO:0005576)	1.21442e-06	8	24.2424	97	1.56907	PIR3, TIP1, CTS1, SED1, MFA1, YGP1, FIT3, PRY1
cin8	34	YAR018C, YBR067C, YBR072W, YBR085C-A, YBR092C, YDL227C, YDR077W, YDR085C, YDR406W, YDR461W, YER053C, YER103W, YGR043C, YGR230W, YGR256W, YHR015W, YHR054C, YHR055C, YHR209W, YIL117C, YJL079C, YKL161C, YKL163W, YLR286C, YLR327C, YMR169C, YMR173W, YMR173W-A, YMR175W, YNL015W, YNL160W, YOR153W, YOR383C, YPL223C	GO-CC	fungal-type cell wall (GO:0009277)	0.00839433	5	15.1515	103	1.66613	PIR3, TIP1, CTS1, SED1, FIT3
cin8	34	YAR018C, YBR067C, YBR072W, YBR085C-A, YBR092C, YDL227C, YDR077W, YDR085C, YDR406W, YDR461W, YER053C, YER103W, YGR043C, YGR230W, YGR256W, YHR015W, YHR054C, YHR055C, YHR209W, YIL117C, YJL079C, YKL161C, YKL163W, YLR286C, YLR327C, YMR169C, YMR173W, YMR173W-A, YMR175W, YNL015W, YNL160W, YOR153W, YOR383C, YPL223C	TFBS	MSN2 (TFBS)	0.000734973	8	23.5294	190	3.07203	AFR1, DDR48, YBR085C-A, HSP26, GND2, SIP18, SSA4, YGP1
csm1	54	YAL061W, YBR072W, YBR085C-A, YBR116C, YBR117C, YDL204W, YDL222C, YDL223C, YDR034W-B, YDR070C, YDR258C, YDR453C, YDR533C, YEL039C, YER053C, YER103W, YER150W, YGL121C, YGR008C, YGR043C, YGR088W, YGR256W, YHR033W, YHR096C, YHR139C, YHR209W, YIL101C, YIL117C, YIL136W, YIR038C, YJL079C, YJL144W, YJR096W, YKL151C, YKL163W, YLL026W, YML128C, YMR090W, YMR105C, YMR107W, YMR169C, YMR174C, YMR175W, YMR196W,…	GO-BP	monosaccharide catabolic process (GO:0046365)	0.0012302	6	11.3208	55	0.88968	TKL2, NQM1, YJR096W, GCY1, GND2, PGM2
csm1	54	YAL061W, YBR072W, YBR085C-A, YBR116C, YBR117C, YDL204W, YDL222C, YDL223C, YDR034W-B, YDR070C, YDR258C, YDR453C, YDR533C, YEL039C, YER053C, YER103W, YER150W, YGL121C, YGR008C, YGR043C, YGR088W, YGR256W, YHR033W, YHR096C, YHR139C, YHR209W, YIL101C, YIL117C, YIL136W, YIR038C, YJL079C, YJL144W, YJR096W, YKL151C, YKL163W, YLL026W, YML128C, YMR090W, YMR105C, YMR107W, YMR169C, YMR174C, YMR175W, YMR196W,…	GO-BP	alcohol catabolic process (GO:0046164)	0.00273627	6	11.3208	63	1.01909	TKL2, NQM1, YJR096W, GCY1, GND2, PGM2
csm1	54	YAL061W, YBR072W, YBR085C-A, YBR116C, YBR117C, YDL204W, YDL222C, YDL223C, YDR034W-B, YDR070C, YDR258C, YDR453C, YDR533C, YEL039C, YER053C, YER103W, YER150W, YGL121C, YGR008C, YGR043C, YGR088W, YGR256W, YHR033W, YHR096C, YHR139C, YHR209W, YIL101C, YIL117C, YIL136W, YIR038C, YJL079C, YJL144W, YJR096W, YKL151C, YKL163W, YLL026W, YML128C, YMR090W, YMR105C, YMR107W, YMR169C, YMR174C, YMR175W, YMR196W,…	GO-BP	cellular carbohydrate catabolic process (GO:0044275)	0.00387407	7	13.2075	100	1.6176	TKL2, NQM1, GDB1, YJR096W, GCY1, GND2, PGM2
csm1	54	YAL061W, YBR072W, YBR085C-A, YBR116C, YBR117C, YDL204W, YDL222C, YDL223C, YDR034W-B, YDR070C, YDR258C, YDR453C, YDR533C, YEL039C, YER053C, YER103W, YER150W, YGL121C, YGR008C, YGR043C, YGR088W, YGR256W, YHR033W, YHR096C, YHR139C, YHR209W, YIL101C, YIL117C, YIL136W, YIR038C, YJL079C, YJL144W, YJR096W, YKL151C, YKL163W, YLL026W, YML128C, YMR090W, YMR105C, YMR107W, YMR169C, YMR174C, YMR175W, YMR196W,…	GO-BP	NADPH regeneration (GO:0006740)	0.00509695	4	7.54717	21	0.339696	TKL2, NQM1, ALD4, GND2
csm1	54	YAL061W, YBR072W, YBR085C-A, YBR116C, YBR117C, YDL204W, YDL222C, YDL223C, YDR034W-B, YDR070C, YDR258C, YDR453C, YDR533C, YEL039C, YER053C, YER103W, YER150W, YGL121C, YGR008C, YGR043C, YGR088W, YGR256W, YHR033W, YHR096C, YHR139C, YHR209W, YIL101C, YIL117C, YIL136W, YIR038C, YJL079C, YJL144W, YJR096W, YKL151C, YKL163W, YLL026W, YML128C, YMR090W, YMR105C, YMR107W, YMR169C, YMR174C, YMR175W, YMR196W,…	GO-BP	carbohydrate catabolic process (GO:0016052)	0.00640316	7	13.2075	108	1.74701	TKL2, NQM1, GDB1, YJR096W, GCY1, GND2, PGM2
csm1	54	YAL061W, YBR072W, YBR085C-A, YBR116C, YBR117C, YDL204W, YDL222C, YDL223C, YDR034W-B, YDR070C, YDR258C, YDR453C, YDR533C, YEL039C, YER053C, YER103W, YER150W, YGL121C, YGR008C, YGR043C, YGR088W, YGR256W, YHR033W, YHR096C, YHR139C, YHR209W, YIL101C, YIL117C, YIL136W, YIR038C, YJL079C, YJL144W, YJR096W, YKL151C, YKL163W, YLL026W, YML128C, YMR090W, YMR105C, YMR107W, YMR169C, YMR174C, YMR175W, YMR196W,…	GO-BP	oxidation-reduction process (GO:0055114)	0.0087731	13	24.5283	427	6.90715	GDB1, YJR096W, TSA2, TKL2, NQM1, ALD4, CYC7, ALD3, GCY1, GND2, CTT1, BDH2, PGM2
csm1	54	YAL061W, YBR072W, YBR085C-A, YBR116C, YBR117C, YDL204W, YDL222C, YDL223C, YDR034W-B, YDR070C, YDR258C, YDR453C, YDR533C, YEL039C, YER053C, YER103W, YER150W, YGL121C, YGR008C, YGR043C, YGR088W, YGR256W, YHR033W, YHR096C, YHR139C, YHR209W, YIL101C, YIL117C, YIL136W, YIR038C, YJL079C, YJL144W, YJR096W, YKL151C, YKL163W, YLL026W, YML128C, YMR090W, YMR105C, YMR107W, YMR169C, YMR174C, YMR175W, YMR196W,…	GO-BP	NADP metabolic process (GO:0006739)	0.00887858	4	7.54717	24	0.388224	TKL2, NQM1, ALD4, GND2
csm1	54	YAL061W, YBR072W, YBR085C-A, YBR116C, YBR117C, YDL204W, YDL222C, YDL223C, YDR034W-B, YDR070C, YDR258C, YDR453C, YDR533C, YEL039C, YER053C, YER103W, YER150W, YGL121C, YGR008C, YGR043C, YGR088W, YGR256W, YHR033W, YHR096C, YHR139C, YHR209W, YIL101C, YIL117C, YIL136W, YIR038C, YJL079C, YJL144W, YJR096W, YKL151C, YKL163W, YLL026W, YML128C, YMR090W, YMR105C, YMR107W, YMR169C, YMR174C, YMR175W, YMR196W,…	GO-CC	plasma membrane enriched fraction (GO:0001950)	0.00487743	6	11.3208	85	1.37496	FMP45, MSC1, GTT1, HBT1, GND2, HXT5
csm1	54	YAL061W, YBR072W, YBR085C-A, YBR116C, YBR117C, YDL204W, YDL222C, YDL223C, YDR034W-B, YDR070C, YDR258C, YDR453C, YDR533C, YEL039C, YER053C, YER103W, YER150W, YGL121C, YGR008C, YGR043C, YGR088W, YGR256W, YHR033W, YHR096C, YHR139C, YHR209W, YIL101C, YIL117C, YIL136W, YIR038C, YJL079C, YJL144W, YJR096W, YKL151C, YKL163W, YLL026W, YML128C, YMR090W, YMR105C, YMR107W, YMR169C, YMR174C, YMR175W, YMR196W,…	TFBS	MSN4 (TFBS)	1.52573e-06	12	22.2222	167	2.6937	HSP104, HSP78, HSP26, YNR034W-A, YHR033W, TSA2, STF2, GND2, CTT1, FMP16, SSA4, PGM2
csm1	54	YAL061W, YBR072W, YBR085C-A, YBR116C, YBR117C, YDL204W, YDL222C, YDL223C, YDR034W-B, YDR070C, YDR258C, YDR453C, YDR533C, YEL039C, YER053C, YER103W, YER150W, YGL121C, YGR008C, YGR043C, YGR088W, YGR256W, YHR033W, YHR096C, YHR139C, YHR209W, YIL101C, YIL117C, YIL136W, YIR038C, YJL079C, YJL144W, YJR096W, YKL151C, YKL163W, YLL026W, YML128C, YMR090W, YMR105C, YMR107W, YMR169C, YMR174C, YMR175W, YMR196W,…	TFBS	MSN2 (TFBS)	6.50906e-06	12	22.2222	190	3.07203	HSP104, HSP78, HSP26, SIP18, PAI3, TSA2, YBR085C-A, STF2, GND2, CTT1, SSA4, YMR090W
ctf18	53	YBR040W, YBR067C, YBR072W, YBR085C-A, YDL204W, YDR034W-B, YDR077W, YDR085C, YDR261W-B, YDR461W, YEL039C, YER037W, YER053C, YER103W, YFL026W, YGL032C, YGL089C, YGL263W, YGR043C, YGR088W, YGR109W-A, YGR109W-B, YGR144W, YHR138C, YHR209W, YIL080W, YIL101C, YIL117C, YIL136W, YJL079C, YJL153C, YJR004C, YJR078W, YKL163W, YLL026W, YLR178C, YLR307W, YLR327C, YLR400W, YML047C, YML128C, YMR105C, YMR169C, YM…	GO-BP	response to pheromone involved in conjugation with cellular fusion (GO:0000749)	4.65769e-07	9	17.3077	66	1.06762	AFR1, SAG1, STE2, MFA2, AGA2, MF(ALPHA)2, AGA1, FIG1, MFA1
ctf18	53	YBR040W, YBR067C, YBR072W, YBR085C-A, YDL204W, YDR034W-B, YDR077W, YDR085C, YDR261W-B, YDR461W, YEL039C, YER037W, YER053C, YER103W, YFL026W, YGL032C, YGL089C, YGL263W, YGR043C, YGR088W, YGR109W-A, YGR109W-B, YGR144W, YHR138C, YHR209W, YIL080W, YIL101C, YIL117C, YIL136W, YJL079C, YJL153C, YJR004C, YJR078W, YKL163W, YLL026W, YLR178C, YLR307W, YLR327C, YLR400W, YML047C, YML128C, YMR105C, YMR169C, YM…	GO-BP	response to pheromone (GO:0019236)	9.27441e-06	9	17.3077	92	1.48819	AFR1, SAG1, STE2, MFA2, AGA2, MF(ALPHA)2, AGA1, FIG1, MFA1
ctf18	53	YBR040W, YBR067C, YBR072W, YBR085C-A, YDL204W, YDR034W-B, YDR077W, YDR085C, YDR261W-B, YDR461W, YEL039C, YER037W, YER053C, YER103W, YFL026W, YGL032C, YGL089C, YGL263W, YGR043C, YGR088W, YGR109W-A, YGR109W-B, YGR144W, YHR138C, YHR209W, YIL080W, YIL101C, YIL117C, YIL136W, YJL079C, YJL153C, YJR004C, YJR078W, YKL163W, YLL026W, YLR178C, YLR307W, YLR327C, YLR400W, YML047C, YML128C, YMR105C, YMR169C, YM…	GO-BP	conjugation with cellular fusion (GO:0000747)	2.49894e-05	9	17.3077	103	1.66613	AFR1, SAG1, STE2, MFA2, AGA2, MF(ALPHA)2, AGA1, FIG1, MFA1
ctf18	53	YBR040W, YBR067C, YBR072W, YBR085C-A, YDL204W, YDR034W-B, YDR077W, YDR085C, YDR261W-B, YDR461W, YEL039C, YER037W, YER053C, YER103W, YFL026W, YGL032C, YGL089C, YGL263W, YGR043C, YGR088W, YGR109W-A, YGR109W-B, YGR144W, YHR138C, YHR209W, YIL080W, YIL101C, YIL117C, YIL136W, YJL079C, YJL153C, YJR004C, YJR078W, YKL163W, YLL026W, YLR178C, YLR307W, YLR327C, YLR400W, YML047C, YML128C, YMR105C, YMR169C, YM…	GO-BP	conjugation (GO:0000746)	2.95447e-05	9	17.3077	105	1.69848	AFR1, SAG1, STE2, MFA2, AGA2, MF(ALPHA)2, AGA1, FIG1, MFA1
ctf18	53	YBR040W, YBR067C, YBR072W, YBR085C-A, YDL204W, YDR034W-B, YDR077W, YDR085C, YDR261W-B, YDR461W, YEL039C, YER037W, YER053C, YER103W, YFL026W, YGL032C, YGL089C, YGL263W, YGR043C, YGR088W, YGR109W-A, YGR109W-B, YGR144W, YHR138C, YHR209W, YIL080W, YIL101C, YIL117C, YIL136W, YJL079C, YJL153C, YJR004C, YJR078W, YKL163W, YLL026W, YLR178C, YLR307W, YLR327C, YLR400W, YML047C, YML128C, YMR105C, YMR169C, YM…	GO-BP	cellular response to chemical stimulus (GO:0070887)	3.22741e-05	13	25	266	4.30281	HSP104, AFR1, SAG1, STE2, SIP18, MFA2, AGA2, MF(ALPHA)2, AGA1, FIG1, GCY1, CTT1, MFA1
ctf18	53	YBR040W, YBR067C, YBR072W, YBR085C-A, YDL204W, YDR034W-B, YDR077W, YDR085C, YDR261W-B, YDR461W, YEL039C, YER037W, YER053C, YER103W, YFL026W, YGL032C, YGL089C, YGL263W, YGR043C, YGR088W, YGR109W-A, YGR109W-B, YGR144W, YHR138C, YHR209W, YIL080W, YIL101C, YIL117C, YIL136W, YJL079C, YJL153C, YJR004C, YJR078W, YKL163W, YLL026W, YLR178C, YLR307W, YLR327C, YLR400W, YML047C, YML128C, YMR105C, YMR169C, YM…	GO-BP	multi-organism process (GO:0051704)	0.000123669	9	17.3077	124	2.00582	AFR1, SAG1, STE2, MFA2, AGA2, MF(ALPHA)2, AGA1, FIG1, MFA1
ctf18	53	YBR040W, YBR067C, YBR072W, YBR085C-A, YDL204W, YDR034W-B, YDR077W, YDR085C, YDR261W-B, YDR461W, YEL039C, YER037W, YER053C, YER103W, YFL026W, YGL032C, YGL089C, YGL263W, YGR043C, YGR088W, YGR109W-A, YGR109W-B, YGR144W, YHR138C, YHR209W, YIL080W, YIL101C, YIL117C, YIL136W, YJL079C, YJL153C, YJR004C, YJR078W, YKL163W, YLL026W, YLR178C, YLR307W, YLR327C, YLR400W, YML047C, YML128C, YMR105C, YMR169C, YM…	GO-BP	response to organic substance (GO:0010033)	0.000175628	10	19.2308	168	2.71757	AFR1, SAG1, STE2, MFA2, AGA2, MF(ALPHA)2, AGA1, FIG1, PDR5, MFA1
ctf18	53	YBR040W, YBR067C, YBR072W, YBR085C-A, YDL204W, YDR034W-B, YDR077W, YDR085C, YDR261W-B, YDR461W, YEL039C, YER037W, YER053C, YER103W, YFL026W, YGL032C, YGL089C, YGL263W, YGR043C, YGR088W, YGR109W-A, YGR109W-B, YGR144W, YHR138C, YHR209W, YIL080W, YIL101C, YIL117C, YIL136W, YJL079C, YJL153C, YJR004C, YJR078W, YKL163W, YLL026W, YLR178C, YLR307W, YLR327C, YLR400W, YML047C, YML128C, YMR105C, YMR169C, YM…	GO-BP	response to chemical stimulus (GO:0042221)	0.000253175	14	26.9231	373	6.03365	HSP104, AFR1, SAG1, STE2, SIP18, MFA2, AGA2, MF(ALPHA)2, AGA1, FIG1, PDR5, GCY1, CTT1, MFA1
ctf18	53	YBR040W, YBR067C, YBR072W, YBR085C-A, YDL204W, YDR034W-B, YDR077W, YDR085C, YDR261W-B, YDR461W, YEL039C, YER037W, YER053C, YER103W, YFL026W, YGL032C, YGL089C, YGL263W, YGR043C, YGR088W, YGR109W-A, YGR109W-B, YGR144W, YHR138C, YHR209W, YIL080W, YIL101C, YIL117C, YIL136W, YJL079C, YJL153C, YJR004C, YJR078W, YKL163W, YLL026W, YLR178C, YLR307W, YLR327C, YLR400W, YML047C, YML128C, YMR105C, YMR169C, YM…	GO-BP	agglutination involved in conjugation with cellular fusion (GO:0000752)	0.000395194	3	5.76923	4	0.064704	AGA1, SAG1, AGA2
ctf18	53	YBR040W, YBR067C, YBR072W, YBR085C-A, YDL204W, YDR034W-B, YDR077W, YDR085C, YDR261W-B, YDR461W, YEL039C, YER037W, YER053C, YER103W, YFL026W, YGL032C, YGL089C, YGL263W, YGR043C, YGR088W, YGR109W-A, YGR109W-B, YGR144W, YHR138C, YHR209W, YIL080W, YIL101C, YIL117C, YIL136W, YJL079C, YJL153C, YJR004C, YJR078W, YKL163W, YLL026W, YLR178C, YLR307W, YLR327C, YLR400W, YML047C, YML128C, YMR105C, YMR169C, YM…	GO-BP	agglutination involved in conjugation (GO:0000771)	0.000395194	3	5.76923	4	0.064704	AGA1, SAG1, AGA2
ctf18	53	YBR040W, YBR067C, YBR072W, YBR085C-A, YDL204W, YDR034W-B, YDR077W, YDR085C, YDR261W-B, YDR461W, YEL039C, YER037W, YER053C, YER103W, YFL026W, YGL032C, YGL089C, YGL263W, YGR043C, YGR088W, YGR109W-A, YGR109W-B, YGR144W, YHR138C, YHR209W, YIL080W, YIL101C, YIL117C, YIL136W, YJL079C, YJL153C, YJR004C, YJR078W, YKL163W, YLL026W, YLR178C, YLR307W, YLR327C, YLR400W, YML047C, YML128C, YMR105C, YMR169C, YM…	GO-BP	heterophilic cell-cell adhesion (GO:0007157)	0.000395194	3	5.76923	4	0.064704	AGA1, SAG1, AGA2
ctf18	53	YBR040W, YBR067C, YBR072W, YBR085C-A, YDL204W, YDR034W-B, YDR077W, YDR085C, YDR261W-B, YDR461W, YEL039C, YER037W, YER053C, YER103W, YFL026W, YGL032C, YGL089C, YGL263W, YGR043C, YGR088W, YGR109W-A, YGR109W-B, YGR144W, YHR138C, YHR209W, YIL080W, YIL101C, YIL117C, YIL136W, YJL079C, YJL153C, YJR004C, YJR078W, YKL163W, YLL026W, YLR178C, YLR307W, YLR327C, YLR400W, YML047C, YML128C, YMR105C, YMR169C, YM…	GO-BP	pheromone-dependent signal transduction involved in conjugation with cellular fusion (GO:0000750)	0.000519962	5	9.61538	28	0.452928	AFR1, STE2, MFA1, MFA2, MF(ALPHA)2
ctf18	53	YBR040W, YBR067C, YBR072W, YBR085C-A, YDL204W, YDR034W-B, YDR077W, YDR085C, YDR261W-B, YDR461W, YEL039C, YER037W, YER053C, YER103W, YFL026W, YGL032C, YGL089C, YGL263W, YGR043C, YGR088W, YGR109W-A, YGR109W-B, YGR144W, YHR138C, YHR209W, YIL080W, YIL101C, YIL117C, YIL136W, YJL079C, YJL153C, YJR004C, YJR078W, YKL163W, YLL026W, YLR178C, YLR307W, YLR327C, YLR400W, YML047C, YML128C, YMR105C, YMR169C, YM…	GO-BP	signal transduction involved in conjugation with cellular fusion (GO:0032005)	0.000519962	5	9.61538	28	0.452928	AFR1, STE2, MFA1, MFA2, MF(ALPHA)2
ctf18	53	YBR040W, YBR067C, YBR072W, YBR085C-A, YDL204W, YDR034W-B, YDR077W, YDR085C, YDR261W-B, YDR461W, YEL039C, YER037W, YER053C, YER103W, YFL026W, YGL032C, YGL089C, YGL263W, YGR043C, YGR088W, YGR109W-A, YGR109W-B, YGR144W, YHR138C, YHR209W, YIL080W, YIL101C, YIL117C, YIL136W, YJL079C, YJL153C, YJR004C, YJR078W, YKL163W, YLL026W, YLR178C, YLR307W, YLR327C, YLR400W, YML047C, YML128C, YMR105C, YMR169C, YM…	GO-BP	cell-cell adhesion (GO:0016337)	0.000982109	3	5.76923	5	0.08088	AGA1, SAG1, AGA2
ctf18	53	YBR040W, YBR067C, YBR072W, YBR085C-A, YDL204W, YDR034W-B, YDR077W, YDR085C, YDR261W-B, YDR461W, YEL039C, YER037W, YER053C, YER103W, YFL026W, YGL032C, YGL089C, YGL263W, YGR043C, YGR088W, YGR109W-A, YGR109W-B, YGR144W, YHR138C, YHR209W, YIL080W, YIL101C, YIL117C, YIL136W, YJL079C, YJL153C, YJR004C, YJR078W, YKL163W, YLL026W, YLR178C, YLR307W, YLR327C, YLR400W, YML047C, YML128C, YMR105C, YMR169C, YM…	GO-BP	sexual reproduction (GO:0019953)	0.00116702	10	19.2308	207	3.34843	CDA1, AFR1, SAG1, STE2, MFA2, AGA2, MF(ALPHA)2, AGA1, FIG1, MFA1
ctf18	53	YBR040W, YBR067C, YBR072W, YBR085C-A, YDL204W, YDR034W-B, YDR077W, YDR085C, YDR261W-B, YDR461W, YEL039C, YER037W, YER053C, YER103W, YFL026W, YGL032C, YGL089C, YGL263W, YGR043C, YGR088W, YGR109W-A, YGR109W-B, YGR144W, YHR138C, YHR209W, YIL080W, YIL101C, YIL117C, YIL136W, YJL079C, YJL153C, YJR004C, YJR078W, YKL163W, YLL026W, YLR178C, YLR307W, YLR327C, YLR400W, YML047C, YML128C, YMR105C, YMR169C, YM…	GO-BP	G-protein coupled receptor signaling pathway (GO:0007186)	0.00189569	5	9.61538	36	0.582336	AFR1, STE2, MFA1, MFA2, MF(ALPHA)2
ctf18	53	YBR040W, YBR067C, YBR072W, YBR085C-A, YDL204W, YDR034W-B, YDR077W, YDR085C, YDR261W-B, YDR461W, YEL039C, YER037W, YER053C, YER103W, YFL026W, YGL032C, YGL089C, YGL263W, YGR043C, YGR088W, YGR109W-A, YGR109W-B, YGR144W, YHR138C, YHR209W, YIL080W, YIL101C, YIL117C, YIL136W, YJL079C, YJL153C, YJR004C, YJR078W, YKL163W, YLL026W, YLR178C, YLR307W, YLR327C, YLR400W, YML047C, YML128C, YMR105C, YMR169C, YM…	GO-BP	cell surface receptor signaling pathway (GO:0007166)	0.00217801	5	9.61538	37	0.598512	AFR1, STE2, MFA1, MFA2, MF(ALPHA)2
ctf18	53	YBR040W, YBR067C, YBR072W, YBR085C-A, YDL204W, YDR034W-B, YDR077W, YDR085C, YDR261W-B, YDR461W, YEL039C, YER037W, YER053C, YER103W, YFL026W, YGL032C, YGL089C, YGL263W, YGR043C, YGR088W, YGR109W-A, YGR109W-B, YGR144W, YHR138C, YHR209W, YIL080W, YIL101C, YIL117C, YIL136W, YJL079C, YJL153C, YJR004C, YJR078W, YKL163W, YLL026W, YLR178C, YLR307W, YLR327C, YLR400W, YML047C, YML128C, YMR105C, YMR169C, YM…	GO-BP	reproductive process (GO:0022414)	0.00519081	13	25	419	6.77774	CDA1, MSC1, AFR1, SAG1, STE2, MFA2, AGA2, MF(ALPHA)2, AGA1, FIG1, YGR109W-B, MFA1, YDR261W-B
ctf18	53	YBR040W, YBR067C, YBR072W, YBR085C-A, YDL204W, YDR034W-B, YDR077W, YDR085C, YDR261W-B, YDR461W, YEL039C, YER037W, YER053C, YER103W, YFL026W, YGL032C, YGL089C, YGL263W, YGR043C, YGR088W, YGR109W-A, YGR109W-B, YGR144W, YHR138C, YHR209W, YIL080W, YIL101C, YIL117C, YIL136W, YJL079C, YJL153C, YJR004C, YJR078W, YKL163W, YLL026W, YLR178C, YLR307W, YLR327C, YLR400W, YML047C, YML128C, YMR105C, YMR169C, YM…	GO-BP	cellular process involved in reproduction (GO:0048610)	0.00519081	13	25	419	6.77774	CDA1, MSC1, AFR1, SAG1, STE2, MFA2, AGA2, MF(ALPHA)2, AGA1, FIG1, YGR109W-B, MFA1, YDR261W-B
ctf18	53	YBR040W, YBR067C, YBR072W, YBR085C-A, YDL204W, YDR034W-B, YDR077W, YDR085C, YDR261W-B, YDR461W, YEL039C, YER037W, YER053C, YER103W, YFL026W, YGL032C, YGL089C, YGL263W, YGR043C, YGR088W, YGR109W-A, YGR109W-B, YGR144W, YHR138C, YHR209W, YIL080W, YIL101C, YIL117C, YIL136W, YJL079C, YJL153C, YJR004C, YJR078W, YKL163W, YLL026W, YLR178C, YLR307W, YLR327C, YLR400W, YML047C, YML128C, YMR105C, YMR169C, YM…	GO-MF	cell adhesion molecule binding (GO:0050839)	4.09912e-05	3	5.76923	3	0.048528	AGA1, SAG1, AGA2
ctf18	53	YBR040W, YBR067C, YBR072W, YBR085C-A, YDL204W, YDR034W-B, YDR077W, YDR085C, YDR261W-B, YDR461W, YEL039C, YER037W, YER053C, YER103W, YFL026W, YGL032C, YGL089C, YGL263W, YGR043C, YGR088W, YGR109W-A, YGR109W-B, YGR144W, YHR138C, YHR209W, YIL080W, YIL101C, YIL117C, YIL136W, YJL079C, YJL153C, YJR004C, YJR078W, YKL163W, YLL026W, YLR178C, YLR307W, YLR327C, YLR400W, YML047C, YML128C, YMR105C, YMR169C, YM…	GO-MF	mating pheromone activity (GO:0000772)	0.000162989	3	5.76923	4	0.064704	MFA1, MFA2, MF(ALPHA)2
ctf18	53	YBR040W, YBR067C, YBR072W, YBR085C-A, YDL204W, YDR034W-B, YDR077W, YDR085C, YDR261W-B, YDR461W, YEL039C, YER037W, YER053C, YER103W, YFL026W, YGL032C, YGL089C, YGL263W, YGR043C, YGR088W, YGR109W-A, YGR109W-B, YGR144W, YHR138C, YHR209W, YIL080W, YIL101C, YIL117C, YIL136W, YJL079C, YJL153C, YJR004C, YJR078W, YKL163W, YLL026W, YLR178C, YLR307W, YLR327C, YLR400W, YML047C, YML128C, YMR105C, YMR169C, YM…	GO-MF	pheromone activity (GO:0005186)	0.000162989	3	5.76923	4	0.064704	MFA1, MFA2, MF(ALPHA)2
ctf18	53	YBR040W, YBR067C, YBR072W, YBR085C-A, YDL204W, YDR034W-B, YDR077W, YDR085C, YDR261W-B, YDR461W, YEL039C, YER037W, YER053C, YER103W, YFL026W, YGL032C, YGL089C, YGL263W, YGR043C, YGR088W, YGR109W-A, YGR109W-B, YGR144W, YHR138C, YHR209W, YIL080W, YIL101C, YIL117C, YIL136W, YJL079C, YJL153C, YJR004C, YJR078W, YKL163W, YLL026W, YLR178C, YLR307W, YLR327C, YLR400W, YML047C, YML128C, YMR105C, YMR169C, YM…	GO-MF	receptor binding (GO:0005102)	0.000805286	3	5.76923	6	0.097056	MFA1, MFA2, MF(ALPHA)2
ctf18	53	YBR040W, YBR067C, YBR072W, YBR085C-A, YDL204W, YDR034W-B, YDR077W, YDR085C, YDR261W-B, YDR461W, YEL039C, YER037W, YER053C, YER103W, YFL026W, YGL032C, YGL089C, YGL263W, YGR043C, YGR088W, YGR109W-A, YGR109W-B, YGR144W, YHR138C, YHR209W, YIL080W, YIL101C, YIL117C, YIL136W, YJL079C, YJL153C, YJR004C, YJR078W, YKL163W, YLL026W, YLR178C, YLR307W, YLR327C, YLR400W, YML047C, YML128C, YMR105C, YMR169C, YM…	GO-CC	extracellular region (GO:0005576)	2.90509e-07	10	19.2308	97	1.56907	SAG1, TIP1, SED1, MFA2, MF(ALPHA)2, AGA1, PIR3, MFA1, YGP1, PRY1
ctf18	53	YBR040W, YBR067C, YBR072W, YBR085C-A, YDL204W, YDR034W-B, YDR077W, YDR085C, YDR261W-B, YDR461W, YEL039C, YER037W, YER053C, YER103W, YFL026W, YGL032C, YGL089C, YGL263W, YGR043C, YGR088W, YGR109W-A, YGR109W-B, YGR144W, YHR138C, YHR209W, YIL080W, YIL101C, YIL117C, YIL136W, YJL079C, YJL153C, YJR004C, YJR078W, YKL163W, YLL026W, YLR178C, YLR307W, YLR327C, YLR400W, YML047C, YML128C, YMR105C, YMR169C, YM…	GO-CC	fungal-type cell wall (GO:0009277)	0.000103836	8	15.3846	103	1.66613	CDA1, SAG1, TIP1, SED1, AGA2, AGA1, PIR3, FIG1
ctf18	53	YBR040W, YBR067C, YBR072W, YBR085C-A, YDL204W, YDR034W-B, YDR077W, YDR085C, YDR261W-B, YDR461W, YEL039C, YER037W, YER053C, YER103W, YFL026W, YGL032C, YGL089C, YGL263W, YGR043C, YGR088W, YGR109W-A, YGR109W-B, YGR144W, YHR138C, YHR209W, YIL080W, YIL101C, YIL117C, YIL136W, YJL079C, YJL153C, YJR004C, YJR078W, YKL163W, YLL026W, YLR178C, YLR307W, YLR327C, YLR400W, YML047C, YML128C, YMR105C, YMR169C, YM…	GO-CC	cell wall (GO:0005618)	0.000148901	8	15.3846	108	1.74701	CDA1, SAG1, TIP1, SED1, AGA2, AGA1, PIR3, FIG1
ctf18	53	YBR040W, YBR067C, YBR072W, YBR085C-A, YDL204W, YDR034W-B, YDR077W, YDR085C, YDR261W-B, YDR461W, YEL039C, YER037W, YER053C, YER103W, YFL026W, YGL032C, YGL089C, YGL263W, YGR043C, YGR088W, YGR109W-A, YGR109W-B, YGR144W, YHR138C, YHR209W, YIL080W, YIL101C, YIL117C, YIL136W, YJL079C, YJL153C, YJR004C, YJR078W, YKL163W, YLL026W, YLR178C, YLR307W, YLR327C, YLR400W, YML047C, YML128C, YMR105C, YMR169C, YM…	GO-CC	external encapsulating structure (GO:0030312)	0.000148901	8	15.3846	108	1.74701	CDA1, SAG1, TIP1, SED1, AGA2, AGA1, PIR3, FIG1
ctf18	53	YBR040W, YBR067C, YBR072W, YBR085C-A, YDL204W, YDR034W-B, YDR077W, YDR085C, YDR261W-B, YDR461W, YEL039C, YER037W, YER053C, YER103W, YFL026W, YGL032C, YGL089C, YGL263W, YGR043C, YGR088W, YGR109W-A, YGR109W-B, YGR144W, YHR138C, YHR209W, YIL080W, YIL101C, YIL117C, YIL136W, YJL079C, YJL153C, YJR004C, YJR078W, YKL163W, YLL026W, YLR178C, YLR307W, YLR327C, YLR400W, YML047C, YML128C, YMR105C, YMR169C, YM…	TFBS	MSN4 (TFBS)	0.008823	8	15.0943	167	2.6937	HSP104, AFR1, HSP26, CTT1, YNR034W-A, SSA4, YGP1, PGM2
ctf4	87	YBL030C, YBR056W, YBR067C, YBR072W, YBR085C-A, YBR208C, YCR107W, YDL130W-A, YDL181W, YDL204W, YDL227C, YDR001C, YDR034W-B, YDR070C, YDR077W, YDR085C, YDR133C, YDR384C, YDR461W, YDR533C, YEL039C, YEL059C-A, YEL060C, YER037W, YER053C, YER103W, YER124C, YGL037C, YGL089C, YGL121C, YGL156W, YGL263W, YGR008C, YGR043C, YGR070W, YGR088W, YGR142W, YGR168C, YGR230W, YGR244C, YGR256W, YHR015W, YHR094C, YHR1…	GO-BP	oxidation-reduction process (GO:0055114)	0.00128151	19	22.093	427	6.90715	CIT1, GDB1, QCR2, LSC2, GND2, AAD3, UGP1, GOR1, MCR1, NQM1, ALD4, PET9, CYC7, BNA2, ALD3, GCY1, CTT1, PGM2, SRX1
ctf4	87	YBL030C, YBR056W, YBR067C, YBR072W, YBR085C-A, YBR208C, YCR107W, YDL130W-A, YDL181W, YDL204W, YDL227C, YDR001C, YDR034W-B, YDR070C, YDR077W, YDR085C, YDR133C, YDR384C, YDR461W, YDR533C, YEL039C, YEL059C-A, YEL060C, YER037W, YER053C, YER103W, YER124C, YGL037C, YGL089C, YGL121C, YGL156W, YGL263W, YGR008C, YGR043C, YGR070W, YGR088W, YGR142W, YGR168C, YGR230W, YGR244C, YGR256W, YHR015W, YHR094C, YHR1…	GO-BP	trehalose metabolic process (GO:0005991)	0.00319848	4	4.65116	11	0.177936	HSP104, UGP1, NTH1, PGM2
ctf4	87	YBL030C, YBR056W, YBR067C, YBR072W, YBR085C-A, YBR208C, YCR107W, YDL130W-A, YDL181W, YDL204W, YDL227C, YDR001C, YDR034W-B, YDR070C, YDR077W, YDR085C, YDR133C, YDR384C, YDR461W, YDR533C, YEL039C, YEL059C-A, YEL060C, YER037W, YER053C, YER103W, YER124C, YGL037C, YGL089C, YGL121C, YGL156W, YGL263W, YGR008C, YGR043C, YGR070W, YGR088W, YGR142W, YGR168C, YGR230W, YGR244C, YGR256W, YHR015W, YHR094C, YHR1…	GO-BP	carbohydrate catabolic process (GO:0016052)	0.00486158	9	10.4651	108	1.74701	CDA1, GDB1, AMS1, NQM1, CTS1, NTH1, GND2, GCY1, PGM2
ctf4	87	YBL030C, YBR056W, YBR067C, YBR072W, YBR085C-A, YBR208C, YCR107W, YDL130W-A, YDL181W, YDL204W, YDL227C, YDR001C, YDR034W-B, YDR070C, YDR077W, YDR085C, YDR133C, YDR384C, YDR461W, YDR533C, YEL039C, YEL059C-A, YEL060C, YER037W, YER053C, YER103W, YER124C, YGL037C, YGL089C, YGL121C, YGL156W, YGL263W, YGR008C, YGR043C, YGR070W, YGR088W, YGR142W, YGR168C, YGR230W, YGR244C, YGR256W, YHR015W, YHR094C, YHR1…	GO-MF	hydrolase activity, acting on glycosyl bonds (GO:0016798)	0.000578519	8	9.30233	73	1.18085	GDB1, EGT2, DSE2, YBR056W, AMS1, CTS1, SUN4, NTH1
ctf4	87	YBL030C, YBR056W, YBR067C, YBR072W, YBR085C-A, YBR208C, YCR107W, YDL130W-A, YDL181W, YDL204W, YDL227C, YDR001C, YDR034W-B, YDR070C, YDR077W, YDR085C, YDR133C, YDR384C, YDR461W, YDR533C, YEL039C, YEL059C-A, YEL060C, YER037W, YER053C, YER103W, YER124C, YGL037C, YGL089C, YGL121C, YGL156W, YGL263W, YGR008C, YGR043C, YGR070W, YGR088W, YGR142W, YGR168C, YGR230W, YGR244C, YGR256W, YHR015W, YHR094C, YHR1…	GO-MF	hydrolase activity, hydrolyzing O-glycosyl compounds (GO:0004553)	0.00254186	7	8.13953	65	1.05144	AMS1, GDB1, EGT2, CTS1, NTH1, SUN4, DSE2
ctf4	87	YBL030C, YBR056W, YBR067C, YBR072W, YBR085C-A, YBR208C, YCR107W, YDL130W-A, YDL181W, YDL204W, YDL227C, YDR001C, YDR034W-B, YDR070C, YDR077W, YDR085C, YDR133C, YDR384C, YDR461W, YDR533C, YEL039C, YEL059C-A, YEL060C, YER037W, YER053C, YER103W, YER124C, YGL037C, YGL089C, YGL121C, YGL156W, YGL263W, YGR008C, YGR043C, YGR070W, YGR088W, YGR142W, YGR168C, YGR230W, YGR244C, YGR256W, YHR015W, YHR094C, YHR1…	GO-CC	extracellular region (GO:0005576)	5.70164e-07	12	13.9535	97	1.56907	EGT2, TIP1, SED1, DSE2, MF(ALPHA)2, PIR3, CTS1, SUN4, MFA1, PLB2, YGP1, PRY1
ctf4	87	YBL030C, YBR056W, YBR067C, YBR072W, YBR085C-A, YBR208C, YCR107W, YDL130W-A, YDL181W, YDL204W, YDL227C, YDR001C, YDR034W-B, YDR070C, YDR077W, YDR085C, YDR133C, YDR384C, YDR461W, YDR533C, YEL039C, YEL059C-A, YEL060C, YER037W, YER053C, YER103W, YER124C, YGL037C, YGL089C, YGL121C, YGL156W, YGL263W, YGR008C, YGR043C, YGR070W, YGR088W, YGR142W, YGR168C, YGR230W, YGR244C, YGR256W, YHR015W, YHR094C, YHR1…	GO-CC	fungal-type cell wall (GO:0009277)	1.20645e-05	11	12.7907	103	1.66613	CDA1, HOR7, PRB1, EGT2, TIP1, SED1, DSE2, PIR3, CTS1, SUN4, PLB2
ctf4	87	YBL030C, YBR056W, YBR067C, YBR072W, YBR085C-A, YBR208C, YCR107W, YDL130W-A, YDL181W, YDL204W, YDL227C, YDR001C, YDR034W-B, YDR070C, YDR077W, YDR085C, YDR133C, YDR384C, YDR461W, YDR533C, YEL039C, YEL059C-A, YEL060C, YER037W, YER053C, YER103W, YER124C, YGL037C, YGL089C, YGL121C, YGL156W, YGL263W, YGR008C, YGR043C, YGR070W, YGR088W, YGR142W, YGR168C, YGR230W, YGR244C, YGR256W, YHR015W, YHR094C, YHR1…	GO-CC	cell wall (GO:0005618)	1.97239e-05	11	12.7907	108	1.74701	CDA1, HOR7, PRB1, EGT2, TIP1, SED1, DSE2, PIR3, CTS1, SUN4, PLB2
ctf4	87	YBL030C, YBR056W, YBR067C, YBR072W, YBR085C-A, YBR208C, YCR107W, YDL130W-A, YDL181W, YDL204W, YDL227C, YDR001C, YDR034W-B, YDR070C, YDR077W, YDR085C, YDR133C, YDR384C, YDR461W, YDR533C, YEL039C, YEL059C-A, YEL060C, YER037W, YER053C, YER103W, YER124C, YGL037C, YGL089C, YGL121C, YGL156W, YGL263W, YGR008C, YGR043C, YGR070W, YGR088W, YGR142W, YGR168C, YGR230W, YGR244C, YGR256W, YHR015W, YHR094C, YHR1…	GO-CC	external encapsulating structure (GO:0030312)	1.97239e-05	11	12.7907	108	1.74701	CDA1, HOR7, PRB1, EGT2, TIP1, SED1, DSE2, PIR3, CTS1, SUN4, PLB2
ctf4	87	YBL030C, YBR056W, YBR067C, YBR072W, YBR085C-A, YBR208C, YCR107W, YDL130W-A, YDL181W, YDL204W, YDL227C, YDR001C, YDR034W-B, YDR070C, YDR077W, YDR085C, YDR133C, YDR384C, YDR461W, YDR533C, YEL039C, YEL059C-A, YEL060C, YER037W, YER053C, YER103W, YER124C, YGL037C, YGL089C, YGL121C, YGL156W, YGL263W, YGR008C, YGR043C, YGR070W, YGR088W, YGR142W, YGR168C, YGR230W, YGR244C, YGR256W, YHR015W, YHR094C, YHR1…	TFBS	MSN2 (TFBS)	8.37994e-08	17	19.5402	190	3.07203	HSP104, AFR1, PRB1, HSP26, SIP18, LAP4, HXT1, STF2, GND2, SSA4, HOR7, ECM4, YBR085C-A, PET9, CTT1, YGP1, SRX1
ctf4	87	YBL030C, YBR056W, YBR067C, YBR072W, YBR085C-A, YBR208C, YCR107W, YDL130W-A, YDL181W, YDL204W, YDL227C, YDR001C, YDR034W-B, YDR070C, YDR077W, YDR085C, YDR133C, YDR384C, YDR461W, YDR533C, YEL039C, YEL059C-A, YEL060C, YER037W, YER053C, YER103W, YER124C, YGL037C, YGL089C, YGL121C, YGL156W, YGL263W, YGR008C, YGR043C, YGR070W, YGR088W, YGR142W, YGR168C, YGR230W, YGR244C, YGR256W, YHR015W, YHR094C, YHR1…	TFBS	MSN4 (TFBS)	5.39415e-05	13	14.9425	167	2.6937	HSP104, AFR1, HOR7, HSP26, LAP4, STF2, GND2, CTT1, FMP16, SSA4, YGP1, PGM2, SRX1
ctf4	87	YBL030C, YBR056W, YBR067C, YBR072W, YBR085C-A, YBR208C, YCR107W, YDL130W-A, YDL181W, YDL204W, YDL227C, YDR001C, YDR034W-B, YDR070C, YDR077W, YDR085C, YDR133C, YDR384C, YDR461W, YDR533C, YEL039C, YEL059C-A, YEL060C, YER037W, YER053C, YER103W, YER124C, YGL037C, YGL089C, YGL121C, YGL156W, YGL263W, YGR008C, YGR043C, YGR070W, YGR088W, YGR142W, YGR168C, YGR230W, YGR244C, YGR256W, YHR015W, YHR094C, YHR1…	TFBS	NRG1 (TFBS)	0.000748733	11	12.6437	149	2.40617	PRB1, HOR7, TIP1, SED1, ECM4, PET9, PDR5, HXT1, CYC7, YBR085C-A, HAP4
mcm21	7	YBR072W, YDR461W, YER103W, YMR169C, YMR175W, YNR044W, YPL223C	GO-BP	response to stimulus (GO:0050896)	0.00402932	6	85.7143	1073	17.3568	AGA1, HSP26, SIP18, MFA1, SSA4, GRE1
rad18	64	YBR067C, YBR072W, YBR085C-A, YCL042W, YDL130W-A, YDL169C, YDL204W, YDR001C, YDR034W-B, YDR070C, YDR085C, YDR533C, YEL039C, YER037W, YER053C, YER054C, YGL037C, YGL089C, YGL121C, YGR008C, YGR043C, YGR070W, YGR088W, YGR109W-B, YGR180C, YHL024W, YHR152W, YHR209W, YIL066C, YIL080W, YIL101C, YIL117C, YIL136W, YIR038C, YJL026W, YJL079C, YJL161W, YJR078W, YKL035W, YKL096W, YKL103C, YKL161C, YKL163W, YKR0…	GO-BP	glycogen biosynthetic process (GO:0005978)	0.00113247	4	6.25	12	0.194112	GDB1, UGP1, GSY2, PGM2
rad18	64	YBR067C, YBR072W, YBR085C-A, YCL042W, YDL130W-A, YDL169C, YDL204W, YDR001C, YDR034W-B, YDR070C, YDR085C, YDR533C, YEL039C, YER037W, YER053C, YER054C, YGL037C, YGL089C, YGL121C, YGR008C, YGR043C, YGR070W, YGR088W, YGR109W-B, YGR180C, YHL024W, YHR152W, YHR209W, YIL066C, YIL080W, YIL101C, YIL117C, YIL136W, YIR038C, YJL026W, YJL079C, YJL161W, YJR078W, YKL035W, YKL096W, YKL103C, YKL161C, YKL163W, YKR0…	GO-BP	glycogen metabolic process (GO:0005977)	0.00160163	5	7.8125	27	0.436752	GDB1, UGP1, GSY2, GIP2, PGM2
rad18	64	YBR067C, YBR072W, YBR085C-A, YCL042W, YDL130W-A, YDL169C, YDL204W, YDR001C, YDR034W-B, YDR070C, YDR085C, YDR533C, YEL039C, YER037W, YER053C, YER054C, YGL037C, YGL089C, YGL121C, YGR008C, YGR043C, YGR070W, YGR088W, YGR109W-B, YGR180C, YHL024W, YHR152W, YHR209W, YIL066C, YIL080W, YIL101C, YIL117C, YIL136W, YIR038C, YJL026W, YJL079C, YJL161W, YJR078W, YKL035W, YKL096W, YKL103C, YKL161C, YKL163W, YKR0…	GO-BP	energy reserve metabolic process (GO:0006112)	0.00231875	5	7.8125	29	0.469104	GDB1, UGP1, GSY2, GIP2, PGM2
rad18	64	YBR067C, YBR072W, YBR085C-A, YCL042W, YDL130W-A, YDL169C, YDL204W, YDR001C, YDR034W-B, YDR070C, YDR085C, YDR533C, YEL039C, YER037W, YER053C, YER054C, YGL037C, YGL089C, YGL121C, YGR008C, YGR043C, YGR070W, YGR088W, YGR109W-B, YGR180C, YHL024W, YHR152W, YHR209W, YIL066C, YIL080W, YIL101C, YIL117C, YIL136W, YIR038C, YJL026W, YJL079C, YJL161W, YJR078W, YKL035W, YKL096W, YKL103C, YKL161C, YKL163W, YKR0…	GO-BP	cellular glucan metabolic process (GO:0006073)	0.00912232	5	7.8125	38	0.614688	GDB1, UGP1, GSY2, GIP2, PGM2
rad18	64	YBR067C, YBR072W, YBR085C-A, YCL042W, YDL130W-A, YDL169C, YDL204W, YDR001C, YDR034W-B, YDR070C, YDR085C, YDR533C, YEL039C, YER037W, YER053C, YER054C, YGL037C, YGL089C, YGL121C, YGR008C, YGR043C, YGR070W, YGR088W, YGR109W-B, YGR180C, YHL024W, YHR152W, YHR209W, YIL066C, YIL080W, YIL101C, YIL117C, YIL136W, YIR038C, YJL026W, YJL079C, YJL161W, YJR078W, YKL035W, YKL096W, YKL103C, YKL161C, YKL163W, YKR0…	GO-BP	glucan metabolic process (GO:0044042)	0.00912232	5	7.8125	38	0.614688	GDB1, UGP1, GSY2, GIP2, PGM2
rad18	64	YBR067C, YBR072W, YBR085C-A, YCL042W, YDL130W-A, YDL169C, YDL204W, YDR001C, YDR034W-B, YDR070C, YDR085C, YDR533C, YEL039C, YER037W, YER053C, YER054C, YGL037C, YGL089C, YGL121C, YGR008C, YGR043C, YGR070W, YGR088W, YGR109W-B, YGR180C, YHL024W, YHR152W, YHR209W, YIL066C, YIL080W, YIL101C, YIL117C, YIL136W, YIR038C, YJL026W, YJL079C, YJL161W, YJR078W, YKL035W, YKL096W, YKL103C, YKL161C, YKL163W, YKR0…	GO-MF	ribonucleoside-diphosphate reductase activity (GO:0004748)	0.000264795	3	4.6875	4	0.064704	RNR4, RNR3, RNR2
rad18	64	YBR067C, YBR072W, YBR085C-A, YCL042W, YDL130W-A, YDL169C, YDL204W, YDR001C, YDR034W-B, YDR070C, YDR085C, YDR533C, YEL039C, YER037W, YER053C, YER054C, YGL037C, YGL089C, YGL121C, YGR008C, YGR043C, YGR070W, YGR088W, YGR109W-B, YGR180C, YHL024W, YHR152W, YHR209W, YIL066C, YIL080W, YIL101C, YIL117C, YIL136W, YIR038C, YJL026W, YJL079C, YJL161W, YJR078W, YKL035W, YKL096W, YKL103C, YKL161C, YKL163W, YKR0…	GO-MF	oxidoreductase activity, acting on CH or CH2 groups, disulfide as acceptor (GO:0016728)	0.000264795	3	4.6875	4	0.064704	RNR4, RNR3, RNR2
rad18	64	YBR067C, YBR072W, YBR085C-A, YCL042W, YDL130W-A, YDL169C, YDL204W, YDR001C, YDR034W-B, YDR070C, YDR085C, YDR533C, YEL039C, YER037W, YER053C, YER054C, YGL037C, YGL089C, YGL121C, YGR008C, YGR043C, YGR070W, YGR088W, YGR109W-B, YGR180C, YHL024W, YHR152W, YHR209W, YIL066C, YIL080W, YIL101C, YIL117C, YIL136W, YIR038C, YJL026W, YJL079C, YJL161W, YJR078W, YKL035W, YKL096W, YKL103C, YKL161C, YKL163W, YKR0…	GO-MF	oxidoreductase activity, acting on CH or CH2 groups (GO:0016725)	0.000657087	3	4.6875	5	0.08088	RNR4, RNR3, RNR2
rad18	64	YBR067C, YBR072W, YBR085C-A, YCL042W, YDL130W-A, YDL169C, YDL204W, YDR001C, YDR034W-B, YDR070C, YDR085C, YDR533C, YEL039C, YER037W, YER053C, YER054C, YGL037C, YGL089C, YGL121C, YGR008C, YGR043C, YGR070W, YGR088W, YGR109W-B, YGR180C, YHL024W, YHR152W, YHR209W, YIL066C, YIL080W, YIL101C, YIL117C, YIL136W, YIR038C, YJL026W, YJL079C, YJL161W, YJR078W, YKL035W, YKL096W, YKL103C, YKL161C, YKL163W, YKR0…	GO-CC	ribonucleoside-diphosphate reductase complex (GO:0005971)	0.00028581	3	4.6875	4	0.064704	RNR4, RNR3, RNR2
rad18	64	YBR067C, YBR072W, YBR085C-A, YCL042W, YDL130W-A, YDL169C, YDL204W, YDR001C, YDR034W-B, YDR070C, YDR085C, YDR533C, YEL039C, YER037W, YER053C, YER054C, YGL037C, YGL089C, YGL121C, YGR008C, YGR043C, YGR070W, YGR088W, YGR109W-B, YGR180C, YHL024W, YHR152W, YHR209W, YIL066C, YIL080W, YIL101C, YIL117C, YIL136W, YIR038C, YJL026W, YJL079C, YJL161W, YJR078W, YKL035W, YKL096W, YKL103C, YKL161C, YKL163W, YKR0…	GO-CC	extracellular region (GO:0005576)	0.00383221	7	10.9375	97	1.56907	PIR3, TIP1, YGP1, FIT3, CWP1, PRY1, MF(ALPHA)2
rad18	64	YBR067C, YBR072W, YBR085C-A, YCL042W, YDL130W-A, YDL169C, YDL204W, YDR001C, YDR034W-B, YDR070C, YDR085C, YDR533C, YEL039C, YER037W, YER053C, YER054C, YGL037C, YGL089C, YGL121C, YGR008C, YGR043C, YGR070W, YGR088W, YGR109W-B, YGR180C, YHL024W, YHR152W, YHR209W, YIL066C, YIL080W, YIL101C, YIL117C, YIL136W, YIR038C, YJL026W, YJL079C, YJL161W, YJR078W, YKL035W, YKL096W, YKL103C, YKL161C, YKL163W, YKR0…	TFBS	MSN2 (TFBS)	4.75973e-05	12	18.75	190	3.07203	AFR1, GSY2, HSP26, SIP18, ECM4, CWP1, PAI3, LAP4, YBR085C-A, STF2, CTT1, YGP1
rad18	64	YBR067C, YBR072W, YBR085C-A, YCL042W, YDL130W-A, YDL169C, YDL204W, YDR001C, YDR034W-B, YDR070C, YDR085C, YDR533C, YEL039C, YER037W, YER053C, YER054C, YGL037C, YGL089C, YGL121C, YGR008C, YGR043C, YGR070W, YGR088W, YGR109W-B, YGR180C, YHL024W, YHR152W, YHR209W, YIL066C, YIL080W, YIL101C, YIL117C, YIL136W, YIR038C, YJL026W, YJL079C, YJL161W, YJR078W, YKL035W, YKL096W, YKL103C, YKL161C, YKL163W, YKR0…	TFBS	MSN4 (TFBS)	0.000795217	10	15.625	167	2.6937	AFR1, HSP26, YNR034W-A, CWP1, LAP4, STF2, CTT1, FMP16, YGP1, PGM2
rad50	115	YBR056W, YBR067C, YBR072W, YBR085C-A, YBR116C, YBR117C, YBR126C, YBR169C, YCL042W, YDL022W, YDL110C, YDL124W, YDL130W-A, YDL169C, YDL181W, YDL204W, YDL222C, YDR001C, YDR034W-B, YDR070C, YDR077W, YDR085C, YDR133C, YDR258C, YDR453C, YDR501W, YDR533C, YEL011W, YEL039C, YEL060C, YER037W, YER053C, YER054C, YER067W, YER103W, YER150W, YGL037C, YGL104C, YGL121C, YGL156W, YGL263W, YGR008C, YGR043C, YGR070…	GO-BP	trehalose metabolic process (GO:0005991)	4.846e-06	6	5.30973	11	0.177936	HSP104, ATH1, UGP1, TPS1, NTH1, PGM2
rad50	115	YBR056W, YBR067C, YBR072W, YBR085C-A, YBR116C, YBR117C, YBR126C, YBR169C, YCL042W, YDL022W, YDL110C, YDL124W, YDL130W-A, YDL169C, YDL181W, YDL204W, YDL222C, YDR001C, YDR034W-B, YDR070C, YDR077W, YDR085C, YDR133C, YDR258C, YDR453C, YDR501W, YDR533C, YEL011W, YEL039C, YEL060C, YER037W, YER053C, YER054C, YER067W, YER103W, YER150W, YGL037C, YGL104C, YGL121C, YGL156W, YGL263W, YGR008C, YGR043C, YGR070…	GO-BP	oxidation-reduction process (GO:0055114)	1.02906e-05	26	23.0088	427	6.90715	GDB1, YJR096W, RGI1, GIP2, SDH2, RNR2, GND2, GRE3, GPD1, GSY2, UGP1, RNR3, GOR1, GLC3, TSA2, TKL2, MCR1, NQM1, CYC7, ALD4, BNA2, ALD3, GCY1, CTT1, YDL124W, PGM2
rad50	115	YBR056W, YBR067C, YBR072W, YBR085C-A, YBR116C, YBR117C, YBR126C, YBR169C, YCL042W, YDL022W, YDL110C, YDL124W, YDL130W-A, YDL169C, YDL181W, YDL204W, YDL222C, YDR001C, YDR034W-B, YDR070C, YDR077W, YDR085C, YDR133C, YDR258C, YDR453C, YDR501W, YDR533C, YEL011W, YEL039C, YEL060C, YER037W, YER053C, YER054C, YER067W, YER103W, YER150W, YGL037C, YGL104C, YGL121C, YGL156W, YGL263W, YGR008C, YGR043C, YGR070…	GO-BP	carbohydrate catabolic process (GO:0016052)	2.11053e-05	13	11.5044	108	1.74701	CDA1, GPD1, ATH1, GDB1, YJR096W, TKL2, NQM1, AMS1, GCY1, GND2, GRE3, NTH1, PGM2
rad50	115	YBR056W, YBR067C, YBR072W, YBR085C-A, YBR116C, YBR117C, YBR126C, YBR169C, YCL042W, YDL022W, YDL110C, YDL124W, YDL130W-A, YDL169C, YDL181W, YDL204W, YDL222C, YDR001C, YDR034W-B, YDR070C, YDR077W, YDR085C, YDR133C, YDR258C, YDR453C, YDR501W, YDR533C, YEL011W, YEL039C, YEL060C, YER037W, YER053C, YER054C, YER067W, YER103W, YER150W, YGL037C, YGL104C, YGL121C, YGL156W, YGL263W, YGR008C, YGR043C, YGR070…	GO-BP	pyridine nucleotide metabolic process (GO:0019362)	0.000180054	9	7.9646	55	0.88968	GPD1, YNL200C, TKL2, NQM1, PNC1, ALD4, BNA2, GND2, YKL151C
rad50	115	YBR056W, YBR067C, YBR072W, YBR085C-A, YBR116C, YBR117C, YBR126C, YBR169C, YCL042W, YDL022W, YDL110C, YDL124W, YDL130W-A, YDL169C, YDL181W, YDL204W, YDL222C, YDR001C, YDR034W-B, YDR070C, YDR077W, YDR085C, YDR133C, YDR258C, YDR453C, YDR501W, YDR533C, YEL011W, YEL039C, YEL060C, YER037W, YER053C, YER054C, YER067W, YER103W, YER150W, YGL037C, YGL104C, YGL121C, YGL156W, YGL263W, YGR008C, YGR043C, YGR070…	GO-BP	energy reserve metabolic process (GO:0006112)	0.000219178	7	6.19469	29	0.469104	GDB1, UGP1, GSY2, RGI1, GIP2, GLC3, PGM2
rad50	115	YBR056W, YBR067C, YBR072W, YBR085C-A, YBR116C, YBR117C, YBR126C, YBR169C, YCL042W, YDL022W, YDL110C, YDL124W, YDL130W-A, YDL169C, YDL181W, YDL204W, YDL222C, YDR001C, YDR034W-B, YDR070C, YDR077W, YDR085C, YDR133C, YDR258C, YDR453C, YDR501W, YDR533C, YEL011W, YEL039C, YEL060C, YER037W, YER053C, YER054C, YER067W, YER103W, YER150W, YGL037C, YGL104C, YGL121C, YGL156W, YGL263W, YGR008C, YGR043C, YGR070…	GO-BP	pyridine-containing compound metabolic process (GO:0072524)	0.000247097	9	7.9646	57	0.922032	GPD1, YNL200C, TKL2, NQM1, PNC1, ALD4, BNA2, GND2, YKL151C
rad50	115	YBR056W, YBR067C, YBR072W, YBR085C-A, YBR116C, YBR117C, YBR126C, YBR169C, YCL042W, YDL022W, YDL110C, YDL124W, YDL130W-A, YDL169C, YDL181W, YDL204W, YDL222C, YDR001C, YDR034W-B, YDR070C, YDR077W, YDR085C, YDR133C, YDR258C, YDR453C, YDR501W, YDR533C, YEL011W, YEL039C, YEL060C, YER037W, YER053C, YER054C, YER067W, YER103W, YER150W, YGL037C, YGL104C, YGL121C, YGL156W, YGL263W, YGR008C, YGR043C, YGR070…	GO-BP	glycogen biosynthetic process (GO:0005978)	0.000462079	5	4.42478	12	0.194112	GDB1, UGP1, GSY2, GLC3, PGM2
rad50	115	YBR056W, YBR067C, YBR072W, YBR085C-A, YBR116C, YBR117C, YBR126C, YBR169C, YCL042W, YDL022W, YDL110C, YDL124W, YDL130W-A, YDL169C, YDL181W, YDL204W, YDL222C, YDR001C, YDR034W-B, YDR070C, YDR077W, YDR085C, YDR133C, YDR258C, YDR453C, YDR501W, YDR533C, YEL011W, YEL039C, YEL060C, YER037W, YER053C, YER054C, YER067W, YER103W, YER150W, YGL037C, YGL104C, YGL121C, YGL156W, YGL263W, YGR008C, YGR043C, YGR070…	GO-BP	cellular carbohydrate catabolic process (GO:0044275)	0.000583831	11	9.73451	100	1.6176	GPD1, ATH1, GDB1, YJR096W, TKL2, NQM1, GCY1, GRE3, NTH1, GND2, PGM2
rad50	115	YBR056W, YBR067C, YBR072W, YBR085C-A, YBR116C, YBR117C, YBR126C, YBR169C, YCL042W, YDL022W, YDL110C, YDL124W, YDL130W-A, YDL169C, YDL181W, YDL204W, YDL222C, YDR001C, YDR034W-B, YDR070C, YDR077W, YDR085C, YDR133C, YDR258C, YDR453C, YDR501W, YDR533C, YEL011W, YEL039C, YEL060C, YER037W, YER053C, YER054C, YER067W, YER103W, YER150W, YGL037C, YGL104C, YGL121C, YGL156W, YGL263W, YGR008C, YGR043C, YGR070…	GO-BP	oxidoreduction coenzyme metabolic process (GO:0006733)	0.00100815	9	7.9646	67	1.08379	GPD1, YNL200C, TKL2, NQM1, PNC1, ALD4, BNA2, GND2, YKL151C
rad50	115	YBR056W, YBR067C, YBR072W, YBR085C-A, YBR116C, YBR117C, YBR126C, YBR169C, YCL042W, YDL022W, YDL110C, YDL124W, YDL130W-A, YDL169C, YDL181W, YDL204W, YDL222C, YDR001C, YDR034W-B, YDR070C, YDR077W, YDR085C, YDR133C, YDR258C, YDR453C, YDR501W, YDR533C, YEL011W, YEL039C, YEL060C, YER037W, YER053C, YER054C, YER067W, YER103W, YER150W, YGL037C, YGL104C, YGL121C, YGL156W, YGL263W, YGR008C, YGR043C, YGR070…	GO-BP	carbohydrate metabolic process (GO:0005975)	0.00109481	20	17.6991	344	5.56454	HSP104, CDA1, ATH1, GDB1, YJR096W, GIP2, YBR056W, TPS1, GND2, NTH1, GRE3, GPD1, GSY2, UGP1, GLC3, TKL2, NQM1, AMS1, GCY1, PGM2
rad50	115	YBR056W, YBR067C, YBR072W, YBR085C-A, YBR116C, YBR117C, YBR126C, YBR169C, YCL042W, YDL022W, YDL110C, YDL124W, YDL130W-A, YDL169C, YDL181W, YDL204W, YDL222C, YDR001C, YDR034W-B, YDR070C, YDR077W, YDR085C, YDR133C, YDR258C, YDR453C, YDR501W, YDR533C, YEL011W, YEL039C, YEL060C, YER037W, YER053C, YER054C, YER067W, YER103W, YER150W, YGL037C, YGL104C, YGL121C, YGL156W, YGL263W, YGR008C, YGR043C, YGR070…	GO-BP	glycoside metabolic process (GO:0016137)	0.00116271	6	5.30973	24	0.388224	HSP104, ATH1, UGP1, TPS1, NTH1, PGM2
rad50	115	YBR056W, YBR067C, YBR072W, YBR085C-A, YBR116C, YBR117C, YBR126C, YBR169C, YCL042W, YDL022W, YDL110C, YDL124W, YDL130W-A, YDL169C, YDL181W, YDL204W, YDL222C, YDR001C, YDR034W-B, YDR070C, YDR077W, YDR085C, YDR133C, YDR258C, YDR453C, YDR501W, YDR533C, YEL011W, YEL039C, YEL060C, YER037W, YER053C, YER054C, YER067W, YER103W, YER150W, YGL037C, YGL104C, YGL121C, YGL156W, YGL263W, YGR008C, YGR043C, YGR070…	GO-BP	response to stress (GO:0006950)	0.00127653	31	27.4336	728	11.7761	HSP104, LSP1, PRB1, ATH1, PHM8, TIP1, YJR096W, HSP26, SIP18, PLM2, YJL144W, GAD1, XBP1, TPS1, NTH1, GRE3, SSA4, USV1, FMP45, GPD1, HSP31, HOR7, HSP78, HUG1, GRE1, TSA2, SSE2, MCR1, GCY1, CTT1, YDL124W
rad50	115	YBR056W, YBR067C, YBR072W, YBR085C-A, YBR116C, YBR117C, YBR126C, YBR169C, YCL042W, YDL022W, YDL110C, YDL124W, YDL130W-A, YDL169C, YDL181W, YDL204W, YDL222C, YDR001C, YDR034W-B, YDR070C, YDR077W, YDR085C, YDR133C, YDR258C, YDR453C, YDR501W, YDR533C, YEL011W, YEL039C, YEL060C, YER037W, YER053C, YER054C, YER067W, YER103W, YER150W, YGL037C, YGL104C, YGL121C, YGL156W, YGL263W, YGR008C, YGR043C, YGR070…	GO-BP	nicotinamide nucleotide metabolic process (GO:0046496)	0.00150253	8	7.07965	53	0.857328	TKL2, GPD1, NQM1, ALD4, YNL200C, BNA2, GND2, YKL151C
rad50	115	YBR056W, YBR067C, YBR072W, YBR085C-A, YBR116C, YBR117C, YBR126C, YBR169C, YCL042W, YDL022W, YDL110C, YDL124W, YDL130W-A, YDL169C, YDL181W, YDL204W, YDL222C, YDR001C, YDR034W-B, YDR070C, YDR077W, YDR085C, YDR133C, YDR258C, YDR453C, YDR501W, YDR533C, YEL011W, YEL039C, YEL060C, YER037W, YER053C, YER054C, YER067W, YER103W, YER150W, YGL037C, YGL104C, YGL121C, YGL156W, YGL263W, YGR008C, YGR043C, YGR070…	GO-BP	glycogen metabolic process (GO:0005977)	0.00244523	6	5.30973	27	0.436752	GDB1, UGP1, GSY2, GIP2, GLC3, PGM2
rad50	115	YBR056W, YBR067C, YBR072W, YBR085C-A, YBR116C, YBR117C, YBR126C, YBR169C, YCL042W, YDL022W, YDL110C, YDL124W, YDL130W-A, YDL169C, YDL181W, YDL204W, YDL222C, YDR001C, YDR034W-B, YDR070C, YDR077W, YDR085C, YDR133C, YDR258C, YDR453C, YDR501W, YDR533C, YEL011W, YEL039C, YEL060C, YER037W, YER053C, YER054C, YER067W, YER103W, YER150W, YGL037C, YGL104C, YGL121C, YGL156W, YGL263W, YGR008C, YGR043C, YGR070…	GO-BP	cellular carbohydrate metabolic process (GO:0044262)	0.003241	18	15.9292	307	4.96603	HSP104, ATH1, GDB1, YJR096W, GIP2, TPS1, GND2, NTH1, GRE3, GPD1, GSY2, UGP1, GLC3, TKL2, NQM1, AMS1, GCY1, PGM2
rad50	115	YBR056W, YBR067C, YBR072W, YBR085C-A, YBR116C, YBR117C, YBR126C, YBR169C, YCL042W, YDL022W, YDL110C, YDL124W, YDL130W-A, YDL169C, YDL181W, YDL204W, YDL222C, YDR001C, YDR034W-B, YDR070C, YDR077W, YDR085C, YDR133C, YDR258C, YDR453C, YDR501W, YDR533C, YEL011W, YEL039C, YEL060C, YER037W, YER053C, YER054C, YER067W, YER103W, YER150W, YGL037C, YGL104C, YGL121C, YGL156W, YGL263W, YGR008C, YGR043C, YGR070…	GO-BP	alcohol catabolic process (GO:0046164)	0.00564048	8	7.07965	63	1.01909	TKL2, GPD1, NQM1, YJR096W, GCY1, GND2, GRE3, PGM2
rad50	115	YBR056W, YBR067C, YBR072W, YBR085C-A, YBR116C, YBR117C, YBR126C, YBR169C, YCL042W, YDL022W, YDL110C, YDL124W, YDL130W-A, YDL169C, YDL181W, YDL204W, YDL222C, YDR001C, YDR034W-B, YDR070C, YDR077W, YDR085C, YDR133C, YDR258C, YDR453C, YDR501W, YDR533C, YEL011W, YEL039C, YEL060C, YER037W, YER053C, YER054C, YER067W, YER103W, YER150W, YGL037C, YGL104C, YGL121C, YGL156W, YGL263W, YGR008C, YGR043C, YGR070…	GO-BP	cellular response to oxidative stress (GO:0034599)	0.00669726	9	7.9646	84	1.35878	HSP104, YJR096W, GAD1, TSA2, MCR1, GCY1, CTT1, GRE3, YDL124W
rad50	115	YBR056W, YBR067C, YBR072W, YBR085C-A, YBR116C, YBR117C, YBR126C, YBR169C, YCL042W, YDL022W, YDL110C, YDL124W, YDL130W-A, YDL169C, YDL181W, YDL204W, YDL222C, YDR001C, YDR034W-B, YDR070C, YDR077W, YDR085C, YDR133C, YDR258C, YDR453C, YDR501W, YDR533C, YEL011W, YEL039C, YEL060C, YER037W, YER053C, YER054C, YER067W, YER103W, YER150W, YGL037C, YGL104C, YGL121C, YGL156W, YGL263W, YGR008C, YGR043C, YGR070…	GO-BP	negative regulation of catalytic activity (GO:0043086)	0.0069484	6	5.30973	32	0.517632	PAI3, INH1, LSP1, STF1, PRB1, TFS1
rad50	115	YBR056W, YBR067C, YBR072W, YBR085C-A, YBR116C, YBR117C, YBR126C, YBR169C, YCL042W, YDL022W, YDL110C, YDL124W, YDL130W-A, YDL169C, YDL181W, YDL204W, YDL222C, YDR001C, YDR034W-B, YDR070C, YDR077W, YDR085C, YDR133C, YDR258C, YDR453C, YDR501W, YDR533C, YEL011W, YEL039C, YEL060C, YER037W, YER053C, YER054C, YER067W, YER103W, YER150W, YGL037C, YGL104C, YGL121C, YGL156W, YGL263W, YGR008C, YGR043C, YGR070…	GO-BP	negative regulation of hydrolase activity (GO:0051346)	0.00706667	4	3.53982	10	0.16176	PAI3, INH1, STF1, TFS1
rad50	115	YBR056W, YBR067C, YBR072W, YBR085C-A, YBR116C, YBR117C, YBR126C, YBR169C, YCL042W, YDL022W, YDL110C, YDL124W, YDL130W-A, YDL169C, YDL181W, YDL204W, YDL222C, YDR001C, YDR034W-B, YDR070C, YDR077W, YDR085C, YDR133C, YDR258C, YDR453C, YDR501W, YDR533C, YEL011W, YEL039C, YEL060C, YER037W, YER053C, YER054C, YER067W, YER103W, YER150W, YGL037C, YGL104C, YGL121C, YGL156W, YGL263W, YGR008C, YGR043C, YGR070…	GO-BP	arabinose metabolic process (GO:0019566)	0.00812347	3	2.65487	4	0.064704	YJR096W, GCY1, GRE3
rad50	115	YBR056W, YBR067C, YBR072W, YBR085C-A, YBR116C, YBR117C, YBR126C, YBR169C, YCL042W, YDL022W, YDL110C, YDL124W, YDL130W-A, YDL169C, YDL181W, YDL204W, YDL222C, YDR001C, YDR034W-B, YDR070C, YDR077W, YDR085C, YDR133C, YDR258C, YDR453C, YDR501W, YDR533C, YEL011W, YEL039C, YEL060C, YER037W, YER053C, YER054C, YER067W, YER103W, YER150W, YGL037C, YGL104C, YGL121C, YGL156W, YGL263W, YGR008C, YGR043C, YGR070…	GO-BP	arabinose catabolic process (GO:0019568)	0.00812347	3	2.65487	4	0.064704	YJR096W, GCY1, GRE3
rad50	115	YBR056W, YBR067C, YBR072W, YBR085C-A, YBR116C, YBR117C, YBR126C, YBR169C, YCL042W, YDL022W, YDL110C, YDL124W, YDL130W-A, YDL169C, YDL181W, YDL204W, YDL222C, YDR001C, YDR034W-B, YDR070C, YDR077W, YDR085C, YDR133C, YDR258C, YDR453C, YDR501W, YDR533C, YEL011W, YEL039C, YEL060C, YER037W, YER053C, YER054C, YER067W, YER103W, YER150W, YGL037C, YGL104C, YGL121C, YGL156W, YGL263W, YGR008C, YGR043C, YGR070…	GO-BP	D-xylose catabolic process (GO:0042843)	0.00812347	3	2.65487	4	0.064704	YJR096W, GCY1, GRE3
rad50	115	YBR056W, YBR067C, YBR072W, YBR085C-A, YBR116C, YBR117C, YBR126C, YBR169C, YCL042W, YDL022W, YDL110C, YDL124W, YDL130W-A, YDL169C, YDL181W, YDL204W, YDL222C, YDR001C, YDR034W-B, YDR070C, YDR077W, YDR085C, YDR133C, YDR258C, YDR453C, YDR501W, YDR533C, YEL011W, YEL039C, YEL060C, YER037W, YER053C, YER054C, YER067W, YER103W, YER150W, YGL037C, YGL104C, YGL121C, YGL156W, YGL263W, YGR008C, YGR043C, YGR070…	GO-MF	alditol:NADP+ 1-oxidoreductase activity (GO:0004032)	0.000160582	4	3.53982	6	0.097056	YJR096W, GCY1, GRE3, YDL124W
rad50	115	YBR056W, YBR067C, YBR072W, YBR085C-A, YBR116C, YBR117C, YBR126C, YBR169C, YCL042W, YDL022W, YDL110C, YDL124W, YDL130W-A, YDL169C, YDL181W, YDL204W, YDL222C, YDR001C, YDR034W-B, YDR070C, YDR077W, YDR085C, YDR133C, YDR258C, YDR453C, YDR501W, YDR533C, YEL011W, YEL039C, YEL060C, YER037W, YER053C, YER054C, YER067W, YER103W, YER150W, YGL037C, YGL104C, YGL121C, YGL156W, YGL263W, YGR008C, YGR043C, YGR070…	GO-MF	alcohol dehydrogenase (NADP+) activity (GO:0008106)	0.00129266	4	3.53982	9	0.145584	YJR096W, GCY1, GRE3, YDL124W
rad50	115	YBR056W, YBR067C, YBR072W, YBR085C-A, YBR116C, YBR117C, YBR126C, YBR169C, YCL042W, YDL022W, YDL110C, YDL124W, YDL130W-A, YDL169C, YDL181W, YDL204W, YDL222C, YDR001C, YDR034W-B, YDR070C, YDR077W, YDR085C, YDR133C, YDR258C, YDR453C, YDR501W, YDR533C, YEL011W, YEL039C, YEL060C, YER037W, YER053C, YER054C, YER067W, YER103W, YER150W, YGL037C, YGL104C, YGL121C, YGL156W, YGL263W, YGR008C, YGR043C, YGR070…	GO-MF	aldo-keto reductase (NADP) activity (GO:0004033)	0.00212409	4	3.53982	10	0.16176	YJR096W, GCY1, GRE3, YDL124W
rad50	115	YBR056W, YBR067C, YBR072W, YBR085C-A, YBR116C, YBR117C, YBR126C, YBR169C, YCL042W, YDL022W, YDL110C, YDL124W, YDL130W-A, YDL169C, YDL181W, YDL204W, YDL222C, YDR001C, YDR034W-B, YDR070C, YDR077W, YDR085C, YDR133C, YDR258C, YDR453C, YDR501W, YDR533C, YEL011W, YEL039C, YEL060C, YER037W, YER053C, YER054C, YER067W, YER103W, YER150W, YGL037C, YGL104C, YGL121C, YGL156W, YGL263W, YGR008C, YGR043C, YGR070…	GO-MF	endopeptidase inhibitor activity (GO:0004866)	0.0060229	3	2.65487	5	0.08088	PAI3, TFS1, YHR138C
rad50	115	YBR056W, YBR067C, YBR072W, YBR085C-A, YBR116C, YBR117C, YBR126C, YBR169C, YCL042W, YDL022W, YDL110C, YDL124W, YDL130W-A, YDL169C, YDL181W, YDL204W, YDL222C, YDR001C, YDR034W-B, YDR070C, YDR077W, YDR085C, YDR133C, YDR258C, YDR453C, YDR501W, YDR533C, YEL011W, YEL039C, YEL060C, YER037W, YER053C, YER054C, YER067W, YER103W, YER150W, YGL037C, YGL104C, YGL121C, YGL156W, YGL263W, YGR008C, YGR043C, YGR070…	GO-MF	peptidase inhibitor activity (GO:0030414)	0.0060229	3	2.65487	5	0.08088	PAI3, TFS1, YHR138C
rad50	115	YBR056W, YBR067C, YBR072W, YBR085C-A, YBR116C, YBR117C, YBR126C, YBR169C, YCL042W, YDL022W, YDL110C, YDL124W, YDL130W-A, YDL169C, YDL181W, YDL204W, YDL222C, YDR001C, YDR034W-B, YDR070C, YDR077W, YDR085C, YDR133C, YDR258C, YDR453C, YDR501W, YDR533C, YEL011W, YEL039C, YEL060C, YER037W, YER053C, YER054C, YER067W, YER103W, YER150W, YGL037C, YGL104C, YGL121C, YGL156W, YGL263W, YGR008C, YGR043C, YGR070…	GO-CC	plasma membrane enriched fraction (GO:0001950)	0.00211076	9	7.9646	85	1.37496	LSP1, FMP45, MSC1, NCE102, GTT1, UGP1, GND2, HXT5, YDL124W
rad50	115	YBR056W, YBR067C, YBR072W, YBR085C-A, YBR116C, YBR117C, YBR126C, YBR169C, YCL042W, YDL022W, YDL110C, YDL124W, YDL130W-A, YDL169C, YDL181W, YDL204W, YDL222C, YDR001C, YDR034W-B, YDR070C, YDR077W, YDR085C, YDR133C, YDR258C, YDR453C, YDR501W, YDR533C, YEL011W, YEL039C, YEL060C, YER037W, YER053C, YER054C, YER067W, YER103W, YER150W, YGL037C, YGL104C, YGL121C, YGL156W, YGL263W, YGR008C, YGR043C, YGR070…	GO-CC	fungal-type cell wall (GO:0009277)	0.00977914	9	7.9646	103	1.66613	SPI1, CDA1, HOR7, PRB1, ATH1, TIP1, SED1, CWP1, PIR3
rad50	115	YBR056W, YBR067C, YBR072W, YBR085C-A, YBR116C, YBR117C, YBR126C, YBR169C, YCL042W, YDL022W, YDL110C, YDL124W, YDL130W-A, YDL169C, YDL181W, YDL204W, YDL222C, YDR001C, YDR034W-B, YDR070C, YDR077W, YDR085C, YDR133C, YDR258C, YDR453C, YDR501W, YDR533C, YEL011W, YEL039C, YEL060C, YER037W, YER053C, YER054C, YER067W, YER103W, YER150W, YGL037C, YGL104C, YGL121C, YGL156W, YGL263W, YGR008C, YGR043C, YGR070…	TFBS	MSN2 (TFBS)	2.95282e-09	21	18.2609	190	3.07203	HSP104, AFR1, PRB1, HSP26, SIP18, PAI3, LAP4, STF2, GND2, GRE3, SSA4, HSP78, NCE102, HOR7, GSY2, ECM4, CWP1, TSA2, YBR085C-A, CTT1, YGP1
rad50	115	YBR056W, YBR067C, YBR072W, YBR085C-A, YBR116C, YBR117C, YBR126C, YBR169C, YCL042W, YDL022W, YDL110C, YDL124W, YDL130W-A, YDL169C, YDL181W, YDL204W, YDL222C, YDR001C, YDR034W-B, YDR070C, YDR077W, YDR085C, YDR133C, YDR258C, YDR453C, YDR501W, YDR533C, YEL011W, YEL039C, YEL060C, YER037W, YER053C, YER054C, YER067W, YER103W, YER150W, YGL037C, YGL104C, YGL121C, YGL156W, YGL263W, YGR008C, YGR043C, YGR070…	TFBS	MSN4 (TFBS)	1.35494e-07	18	15.6522	167	2.6937	HSP104, AFR1, HSP26, LAP4, STF2, GND2, GRE3, SSA4, HOR7, HSP78, YNR034W-A, CWP1, TSA2, CTT1, FMP16, YGP1, YDL124W, PGM2
rad50	115	YBR056W, YBR067C, YBR072W, YBR085C-A, YBR116C, YBR117C, YBR126C, YBR169C, YCL042W, YDL022W, YDL110C, YDL124W, YDL130W-A, YDL169C, YDL181W, YDL204W, YDL222C, YDR001C, YDR034W-B, YDR070C, YDR077W, YDR085C, YDR133C, YDR258C, YDR453C, YDR501W, YDR533C, YEL011W, YEL039C, YEL060C, YER037W, YER053C, YER054C, YER067W, YER103W, YER150W, YGL037C, YGL104C, YGL121C, YGL156W, YGL263W, YGR008C, YGR043C, YGR070…	TFBS	SKN7 (TFBS)	0.000352971	15	13.0435	197	3.1931	SPI1, HOR7, NCE102, GTT1, GSY2, YLR297W, NCA3, ECM4, NQM1, YNR014W, YBR085C-A, CTT1, GND2, USV1, HAP4
rad50	115	YBR056W, YBR067C, YBR072W, YBR085C-A, YBR116C, YBR117C, YBR126C, YBR169C, YCL042W, YDL022W, YDL110C, YDL124W, YDL130W-A, YDL169C, YDL181W, YDL204W, YDL222C, YDR001C, YDR034W-B, YDR070C, YDR077W, YDR085C, YDR133C, YDR258C, YDR453C, YDR501W, YDR533C, YEL011W, YEL039C, YEL060C, YER037W, YER053C, YER054C, YER067W, YER103W, YER150W, YGL037C, YGL104C, YGL121C, YGL156W, YGL263W, YGR008C, YGR043C, YGR070…	TFBS	NRG1 (TFBS)	0.00210433	12	10.4348	149	2.40617	PRB1, HOR7, NCE102, TIP1, SED1, ECM4, CWP1, YBR085C-A, CYC7, PDR5, USV1, HAP4
rad50	115	YBR056W, YBR067C, YBR072W, YBR085C-A, YBR116C, YBR117C, YBR126C, YBR169C, YCL042W, YDL022W, YDL110C, YDL124W, YDL130W-A, YDL169C, YDL181W, YDL204W, YDL222C, YDR001C, YDR034W-B, YDR070C, YDR077W, YDR085C, YDR133C, YDR258C, YDR453C, YDR501W, YDR533C, YEL011W, YEL039C, YEL060C, YER037W, YER053C, YER054C, YER067W, YER103W, YER150W, YGL037C, YGL104C, YGL121C, YGL156W, YGL263W, YGR008C, YGR043C, YGR070…	TFBS	MOT3 (TFBS)	0.00645461	9	7.82609	94	1.52845	SPI1, PRB1, NCE102, GDB1, GTT1, PHM7, SED1, LAP4, HAP4
rad52	93	YBR056W, YBR067C, YBR072W, YBR085C-A, YBR116C, YBR117C, YDL022W, YDL110C, YDL130W-A, YDL169C, YDL181W, YDL204W, YDR034W-B, YDR070C, YDR077W, YDR085C, YDR258C, YDR461W, YDR501W, YDR533C, YEL011W, YEL039C, YER037W, YER053C, YER103W, YGL037C, YGL089C, YGL121C, YGL156W, YGR008C, YGR043C, YGR070W, YGR088W, YGR109W-A, YGR109W-B, YGR180C, YGR256W, YHR138C, YHR152W, YHR209W, YIL066C, YIL080W, YIL101C, YI…	GO-BP	oxidation-reduction process (GO:0055114)	5.25683e-05	22	23.913	427	6.90715	GDB1, YJR096W, RNR2, GND2, GPD1, RNR4, GSY2, UGP1, RNR3, GOR1, GLC3, TKL2, MCR1, NQM1, ALD4, CYC7, BNA2, ALD3, GCY1, CTT1, PGM2, SRX1
rad52	93	YBR056W, YBR067C, YBR072W, YBR085C-A, YBR116C, YBR117C, YDL022W, YDL110C, YDL130W-A, YDL169C, YDL181W, YDL204W, YDR034W-B, YDR070C, YDR077W, YDR085C, YDR258C, YDR461W, YDR501W, YDR533C, YEL011W, YEL039C, YER037W, YER053C, YER103W, YGL037C, YGL089C, YGL121C, YGL156W, YGR008C, YGR043C, YGR070W, YGR088W, YGR109W-A, YGR109W-B, YGR180C, YGR256W, YHR138C, YHR152W, YHR209W, YIL066C, YIL080W, YIL101C, YI…	GO-BP	glycogen biosynthetic process (GO:0005978)	0.00014703	5	5.43478	12	0.194112	GDB1, UGP1, GSY2, GLC3, PGM2
rad52	93	YBR056W, YBR067C, YBR072W, YBR085C-A, YBR116C, YBR117C, YDL022W, YDL110C, YDL130W-A, YDL169C, YDL181W, YDL204W, YDR034W-B, YDR070C, YDR077W, YDR085C, YDR258C, YDR461W, YDR501W, YDR533C, YEL011W, YEL039C, YER037W, YER053C, YER103W, YGL037C, YGL089C, YGL121C, YGL156W, YGR008C, YGR043C, YGR070W, YGR088W, YGR109W-A, YGR109W-B, YGR180C, YGR256W, YHR138C, YHR152W, YHR209W, YIL066C, YIL080W, YIL101C, YI…	GO-BP	pyridine nucleotide metabolic process (GO:0019362)	0.000374177	8	8.69565	55	0.88968	TKL2, GPD1, PNC1, NQM1, ALD4, BNA2, GND2, YKL151C
rad52	93	YBR056W, YBR067C, YBR072W, YBR085C-A, YBR116C, YBR117C, YDL022W, YDL110C, YDL130W-A, YDL169C, YDL181W, YDL204W, YDR034W-B, YDR070C, YDR077W, YDR085C, YDR258C, YDR461W, YDR501W, YDR533C, YEL011W, YEL039C, YER037W, YER053C, YER103W, YGL037C, YGL089C, YGL121C, YGL156W, YGR008C, YGR043C, YGR070W, YGR088W, YGR109W-A, YGR109W-B, YGR180C, YGR256W, YHR138C, YHR152W, YHR209W, YIL066C, YIL080W, YIL101C, YI…	GO-BP	pyridine-containing compound metabolic process (GO:0072524)	0.000495612	8	8.69565	57	0.922032	TKL2, GPD1, PNC1, NQM1, ALD4, BNA2, GND2, YKL151C
rad52	93	YBR056W, YBR067C, YBR072W, YBR085C-A, YBR116C, YBR117C, YDL022W, YDL110C, YDL130W-A, YDL169C, YDL181W, YDL204W, YDR034W-B, YDR070C, YDR077W, YDR085C, YDR258C, YDR461W, YDR501W, YDR533C, YEL011W, YEL039C, YER037W, YER053C, YER103W, YGL037C, YGL089C, YGL121C, YGL156W, YGR008C, YGR043C, YGR070W, YGR088W, YGR109W-A, YGR109W-B, YGR180C, YGR256W, YHR138C, YHR152W, YHR209W, YIL066C, YIL080W, YIL101C, YI…	GO-BP	oxidoreduction coenzyme metabolic process (GO:0006733)	0.00173236	8	8.69565	67	1.08379	TKL2, GPD1, PNC1, NQM1, ALD4, BNA2, GND2, YKL151C
rad52	93	YBR056W, YBR067C, YBR072W, YBR085C-A, YBR116C, YBR117C, YDL022W, YDL110C, YDL130W-A, YDL169C, YDL181W, YDL204W, YDR034W-B, YDR070C, YDR077W, YDR085C, YDR258C, YDR461W, YDR501W, YDR533C, YEL011W, YEL039C, YER037W, YER053C, YER103W, YGL037C, YGL089C, YGL121C, YGL156W, YGR008C, YGR043C, YGR070W, YGR088W, YGR109W-A, YGR109W-B, YGR180C, YGR256W, YHR138C, YHR152W, YHR209W, YIL066C, YIL080W, YIL101C, YI…	GO-BP	cellular response to chemical stimulus (GO:0070887)	0.00220889	15	16.3043	266	4.30281	HSP104, AFR1, YJR096W, SAG1, SIP18, MF(ALPHA)2, YJL144W, GAD1, AGA1, MCR1, GCY1, CTT1, MFA1, USV1, SRX1
rad52	93	YBR056W, YBR067C, YBR072W, YBR085C-A, YBR116C, YBR117C, YDL022W, YDL110C, YDL130W-A, YDL169C, YDL181W, YDL204W, YDR034W-B, YDR070C, YDR077W, YDR085C, YDR258C, YDR461W, YDR501W, YDR533C, YEL011W, YEL039C, YER037W, YER053C, YER103W, YGL037C, YGL089C, YGL121C, YGL156W, YGR008C, YGR043C, YGR070W, YGR088W, YGR109W-A, YGR109W-B, YGR180C, YGR256W, YHR138C, YHR152W, YHR209W, YIL066C, YIL080W, YIL101C, YI…	GO-BP	negative regulation of hydrolase activity (GO:0051346)	0.00277523	4	4.34783	10	0.16176	PAI3, INH1, STF1, TFS1
rad52	93	YBR056W, YBR067C, YBR072W, YBR085C-A, YBR116C, YBR117C, YDL022W, YDL110C, YDL130W-A, YDL169C, YDL181W, YDL204W, YDR034W-B, YDR070C, YDR077W, YDR085C, YDR258C, YDR461W, YDR501W, YDR533C, YEL011W, YEL039C, YER037W, YER053C, YER103W, YGL037C, YGL089C, YGL121C, YGL156W, YGR008C, YGR043C, YGR070W, YGR088W, YGR109W-A, YGR109W-B, YGR180C, YGR256W, YHR138C, YHR152W, YHR209W, YIL066C, YIL080W, YIL101C, YI…	GO-BP	glucan biosynthetic process (GO:0009250)	0.00339768	5	5.43478	21	0.339696	GDB1, UGP1, GSY2, GLC3, PGM2
rad52	93	YBR056W, YBR067C, YBR072W, YBR085C-A, YBR116C, YBR117C, YDL022W, YDL110C, YDL130W-A, YDL169C, YDL181W, YDL204W, YDR034W-B, YDR070C, YDR077W, YDR085C, YDR258C, YDR461W, YDR501W, YDR533C, YEL011W, YEL039C, YER037W, YER053C, YER103W, YGL037C, YGL089C, YGL121C, YGL156W, YGR008C, YGR043C, YGR070W, YGR088W, YGR109W-A, YGR109W-B, YGR180C, YGR256W, YHR138C, YHR152W, YHR209W, YIL066C, YIL080W, YIL101C, YI…	GO-BP	nicotinamide nucleotide metabolic process (GO:0046496)	0.00349337	7	7.6087	53	0.857328	TKL2, GPD1, NQM1, ALD4, BNA2, GND2, YKL151C
rad52	93	YBR056W, YBR067C, YBR072W, YBR085C-A, YBR116C, YBR117C, YDL022W, YDL110C, YDL130W-A, YDL169C, YDL181W, YDL204W, YDR034W-B, YDR070C, YDR077W, YDR085C, YDR258C, YDR461W, YDR501W, YDR533C, YEL011W, YEL039C, YER037W, YER053C, YER103W, YGL037C, YGL089C, YGL121C, YGL156W, YGR008C, YGR043C, YGR070W, YGR088W, YGR109W-A, YGR109W-B, YGR180C, YGR256W, YHR138C, YHR152W, YHR209W, YIL066C, YIL080W, YIL101C, YI…	GO-BP	carbohydrate catabolic process (GO:0016052)	0.00867163	9	9.78261	108	1.74701	GPD1, GDB1, YJR096W, TKL2, AMS1, NQM1, GND2, GCY1, PGM2
rad52	93	YBR056W, YBR067C, YBR072W, YBR085C-A, YBR116C, YBR117C, YDL022W, YDL110C, YDL130W-A, YDL169C, YDL181W, YDL204W, YDR034W-B, YDR070C, YDR077W, YDR085C, YDR258C, YDR461W, YDR501W, YDR533C, YEL011W, YEL039C, YER037W, YER053C, YER103W, YGL037C, YGL089C, YGL121C, YGL156W, YGR008C, YGR043C, YGR070W, YGR088W, YGR109W-A, YGR109W-B, YGR180C, YGR256W, YHR138C, YHR152W, YHR209W, YIL066C, YIL080W, YIL101C, YI…	GO-MF	ribonucleoside-diphosphate reductase activity (GO:0004748)	0.00118677	3	3.26087	4	0.064704	RNR4, RNR3, RNR2
rad52	93	YBR056W, YBR067C, YBR072W, YBR085C-A, YBR116C, YBR117C, YDL022W, YDL110C, YDL130W-A, YDL169C, YDL181W, YDL204W, YDR034W-B, YDR070C, YDR077W, YDR085C, YDR258C, YDR461W, YDR501W, YDR533C, YEL011W, YEL039C, YER037W, YER053C, YER103W, YGL037C, YGL089C, YGL121C, YGL156W, YGR008C, YGR043C, YGR070W, YGR088W, YGR109W-A, YGR109W-B, YGR180C, YGR256W, YHR138C, YHR152W, YHR209W, YIL066C, YIL080W, YIL101C, YI…	GO-MF	oxidoreductase activity, acting on CH or CH2 groups, disulfide as acceptor (GO:0016728)	0.00118677	3	3.26087	4	0.064704	RNR4, RNR3, RNR2
rad52	93	YBR056W, YBR067C, YBR072W, YBR085C-A, YBR116C, YBR117C, YDL022W, YDL110C, YDL130W-A, YDL169C, YDL181W, YDL204W, YDR034W-B, YDR070C, YDR077W, YDR085C, YDR258C, YDR461W, YDR501W, YDR533C, YEL011W, YEL039C, YER037W, YER053C, YER103W, YGL037C, YGL089C, YGL121C, YGL156W, YGR008C, YGR043C, YGR070W, YGR088W, YGR109W-A, YGR109W-B, YGR180C, YGR256W, YHR138C, YHR152W, YHR209W, YIL066C, YIL080W, YIL101C, YI…	GO-MF	endopeptidase inhibitor activity (GO:0004866)	0.00293489	3	3.26087	5	0.08088	PAI3, TFS1, YHR138C
rad52	93	YBR056W, YBR067C, YBR072W, YBR085C-A, YBR116C, YBR117C, YDL022W, YDL110C, YDL130W-A, YDL169C, YDL181W, YDL204W, YDR034W-B, YDR070C, YDR077W, YDR085C, YDR258C, YDR461W, YDR501W, YDR533C, YEL011W, YEL039C, YER037W, YER053C, YER103W, YGL037C, YGL089C, YGL121C, YGL156W, YGR008C, YGR043C, YGR070W, YGR088W, YGR109W-A, YGR109W-B, YGR180C, YGR256W, YHR138C, YHR152W, YHR209W, YIL066C, YIL080W, YIL101C, YI…	GO-MF	oxidoreductase activity, acting on CH or CH2 groups (GO:0016725)	0.00293489	3	3.26087	5	0.08088	RNR4, RNR3, RNR2
rad52	93	YBR056W, YBR067C, YBR072W, YBR085C-A, YBR116C, YBR117C, YDL022W, YDL110C, YDL130W-A, YDL169C, YDL181W, YDL204W, YDR034W-B, YDR070C, YDR077W, YDR085C, YDR258C, YDR461W, YDR501W, YDR533C, YEL011W, YEL039C, YER037W, YER053C, YER103W, YGL037C, YGL089C, YGL121C, YGL156W, YGR008C, YGR043C, YGR070W, YGR088W, YGR109W-A, YGR109W-B, YGR180C, YGR256W, YHR138C, YHR152W, YHR209W, YIL066C, YIL080W, YIL101C, YI…	GO-MF	peptidase inhibitor activity (GO:0030414)	0.00293489	3	3.26087	5	0.08088	PAI3, TFS1, YHR138C
rad52	93	YBR056W, YBR067C, YBR072W, YBR085C-A, YBR116C, YBR117C, YDL022W, YDL110C, YDL130W-A, YDL169C, YDL181W, YDL204W, YDR034W-B, YDR070C, YDR077W, YDR085C, YDR258C, YDR461W, YDR501W, YDR533C, YEL011W, YEL039C, YER037W, YER053C, YER103W, YGL037C, YGL089C, YGL121C, YGL156W, YGR008C, YGR043C, YGR070W, YGR088W, YGR109W-A, YGR109W-B, YGR180C, YGR256W, YHR138C, YHR152W, YHR209W, YIL066C, YIL080W, YIL101C, YI…	GO-MF	structural constituent of cell wall (GO:0005199)	0.00519965	4	4.34783	15	0.24264	PIR3, TIP1, SED1, CWP1
rad52	93	YBR056W, YBR067C, YBR072W, YBR085C-A, YBR116C, YBR117C, YDL022W, YDL110C, YDL130W-A, YDL169C, YDL181W, YDL204W, YDR034W-B, YDR070C, YDR077W, YDR085C, YDR258C, YDR461W, YDR501W, YDR533C, YEL011W, YEL039C, YER037W, YER053C, YER103W, YGL037C, YGL089C, YGL121C, YGL156W, YGR008C, YGR043C, YGR070W, YGR088W, YGR109W-A, YGR109W-B, YGR180C, YGR256W, YHR138C, YHR152W, YHR209W, YIL066C, YIL080W, YIL101C, YI…	GO-CC	extracellular region (GO:0005576)	1.309e-05	11	11.9565	97	1.56907	TIP1, SAG1, SED1, CWP1, MF(ALPHA)2, AGA1, PIR3, RNY1, MFA1, YGP1, PRY1
rad52	93	YBR056W, YBR067C, YBR072W, YBR085C-A, YBR116C, YBR117C, YDL022W, YDL110C, YDL130W-A, YDL169C, YDL181W, YDL204W, YDR034W-B, YDR070C, YDR077W, YDR085C, YDR258C, YDR461W, YDR501W, YDR533C, YEL011W, YEL039C, YER037W, YER053C, YER103W, YGL037C, YGL089C, YGL121C, YGL156W, YGR008C, YGR043C, YGR070W, YGR088W, YGR109W-A, YGR109W-B, YGR180C, YGR256W, YHR138C, YHR152W, YHR209W, YIL066C, YIL080W, YIL101C, YI…	GO-CC	ribonucleoside-diphosphate reductase complex (GO:0005971)	0.00109839	3	3.26087	4	0.064704	RNR4, RNR3, RNR2
rad52	93	YBR056W, YBR067C, YBR072W, YBR085C-A, YBR116C, YBR117C, YDL022W, YDL110C, YDL130W-A, YDL169C, YDL181W, YDL204W, YDR034W-B, YDR070C, YDR077W, YDR085C, YDR258C, YDR461W, YDR501W, YDR533C, YEL011W, YEL039C, YER037W, YER053C, YER103W, YGL037C, YGL089C, YGL121C, YGL156W, YGR008C, YGR043C, YGR070W, YGR088W, YGR109W-A, YGR109W-B, YGR180C, YGR256W, YHR138C, YHR152W, YHR209W, YIL066C, YIL080W, YIL101C, YI…	TFBS	MSN2 (TFBS)	3.04179e-08	18	19.3548	190	3.07203	HSP104, AFR1, HSP26, SIP18, PAI3, LAP4, STF2, GND2, SSA4, HOR7, HSP78, GSY2, ECM4, CWP1, YBR085C-A, CTT1, YGP1, SRX1
rad52	93	YBR056W, YBR067C, YBR072W, YBR085C-A, YBR116C, YBR117C, YDL022W, YDL110C, YDL130W-A, YDL169C, YDL181W, YDL204W, YDR034W-B, YDR070C, YDR077W, YDR085C, YDR258C, YDR461W, YDR501W, YDR533C, YEL011W, YEL039C, YER037W, YER053C, YER103W, YGL037C, YGL089C, YGL121C, YGL156W, YGR008C, YGR043C, YGR070W, YGR088W, YGR109W-A, YGR109W-B, YGR180C, YGR256W, YHR138C, YHR152W, YHR209W, YIL066C, YIL080W, YIL101C, YI…	TFBS	MSN4 (TFBS)	2.87625e-07	16	17.2043	167	2.6937	HSP104, AFR1, HSP78, HOR7, HSP26, YNR034W-A, CWP1, LAP4, STF2, CTT1, GND2, FMP16, SSA4, YGP1, PGM2, SRX1
rad52	93	YBR056W, YBR067C, YBR072W, YBR085C-A, YBR116C, YBR117C, YDL022W, YDL110C, YDL130W-A, YDL169C, YDL181W, YDL204W, YDR034W-B, YDR070C, YDR077W, YDR085C, YDR258C, YDR461W, YDR501W, YDR533C, YEL011W, YEL039C, YER037W, YER053C, YER103W, YGL037C, YGL089C, YGL121C, YGL156W, YGR008C, YGR043C, YGR070W, YGR088W, YGR109W-A, YGR109W-B, YGR180C, YGR256W, YHR138C, YHR152W, YHR209W, YIL066C, YIL080W, YIL101C, YI…	TFBS	SKN7 (TFBS)	0.0039662	12	12.9032	197	3.1931	HOR7, GTT1, GSY2, NCA3, ECM4, NQM1, YNR014W, YBR085C-A, CTT1, GND2, USV1, SRX1
rmi1	57	YBR072W, YBR085C-A, YBR116C, YBR117C, YDL130W-A, YDL204W, YDR034W-B, YDR070C, YDR085C, YDR258C, YDR461W, YDR533C, YEL039C, YER037W, YER053C, YER103W, YER150W, YGL037C, YGL089C, YGL121C, YGR043C, YGR088W, YGR109W-A, YGR109W-B, YGR180C, YGR256W, YHR096C, YHR138C, YHR209W, YIL066C, YIL080W, YIL101C, YIL117C, YIL136W, YIR038C, YJL079C, YJR096W, YKL163W, YLL026W, YLR178C, YML058W-A, YML128C, YMR105C, …	GO-BP	monosaccharide catabolic process (GO:0046365)	0.00177384	6	10.7143	55	0.88968	TKL2, NQM1, YJR096W, GCY1, GND2, PGM2
rmi1	57	YBR072W, YBR085C-A, YBR116C, YBR117C, YDL130W-A, YDL204W, YDR034W-B, YDR070C, YDR085C, YDR258C, YDR461W, YDR533C, YEL039C, YER037W, YER053C, YER103W, YER150W, YGL037C, YGL089C, YGL121C, YGR043C, YGR088W, YGR109W-A, YGR109W-B, YGR180C, YGR256W, YHR096C, YHR138C, YHR209W, YIL066C, YIL080W, YIL101C, YIL117C, YIL136W, YIR038C, YJL079C, YJR096W, YKL163W, YLL026W, YLR178C, YML058W-A, YML128C, YMR105C, …	GO-BP	alcohol catabolic process (GO:0046164)	0.00393235	6	10.7143	63	1.01909	TKL2, NQM1, YJR096W, GCY1, GND2, PGM2
rmi1	57	YBR072W, YBR085C-A, YBR116C, YBR117C, YDL130W-A, YDL204W, YDR034W-B, YDR070C, YDR085C, YDR258C, YDR461W, YDR533C, YEL039C, YER037W, YER053C, YER103W, YER150W, YGL037C, YGL089C, YGL121C, YGR043C, YGR088W, YGR109W-A, YGR109W-B, YGR180C, YGR256W, YHR096C, YHR138C, YHR209W, YIL066C, YIL080W, YIL101C, YIL117C, YIL136W, YIR038C, YJL079C, YJR096W, YKL163W, YLL026W, YLR178C, YML058W-A, YML128C, YMR105C, …	GO-BP	cellular carbohydrate catabolic process (GO:0044275)	0.00582973	7	12.5	100	1.6176	TKL2, NQM1, GDB1, YJR096W, GCY1, GND2, PGM2
rmi1	57	YBR072W, YBR085C-A, YBR116C, YBR117C, YDL130W-A, YDL204W, YDR034W-B, YDR070C, YDR085C, YDR258C, YDR461W, YDR533C, YEL039C, YER037W, YER053C, YER103W, YER150W, YGL037C, YGL089C, YGL121C, YGR043C, YGR088W, YGR109W-A, YGR109W-B, YGR180C, YGR256W, YHR096C, YHR138C, YHR209W, YIL066C, YIL080W, YIL101C, YIL117C, YIL136W, YIR038C, YJL079C, YJR096W, YKL163W, YLL026W, YLR178C, YML058W-A, YML128C, YMR105C, …	GO-BP	carbohydrate catabolic process (GO:0016052)	0.0096029	7	12.5	108	1.74701	TKL2, NQM1, GDB1, YJR096W, GCY1, GND2, PGM2
rmi1	57	YBR072W, YBR085C-A, YBR116C, YBR117C, YDL130W-A, YDL204W, YDR034W-B, YDR070C, YDR085C, YDR258C, YDR461W, YDR533C, YEL039C, YER037W, YER053C, YER103W, YER150W, YGL037C, YGL089C, YGL121C, YGR043C, YGR088W, YGR109W-A, YGR109W-B, YGR180C, YGR256W, YHR096C, YHR138C, YHR209W, YIL066C, YIL080W, YIL101C, YIL117C, YIL136W, YIR038C, YJL079C, YJR096W, YKL163W, YLL026W, YLR178C, YML058W-A, YML128C, YMR105C, …	GO-MF	endopeptidase inhibitor activity (GO:0004866)	0.000514511	3	5.35714	5	0.08088	PAI3, TFS1, YHR138C
rmi1	57	YBR072W, YBR085C-A, YBR116C, YBR117C, YDL130W-A, YDL204W, YDR034W-B, YDR070C, YDR085C, YDR258C, YDR461W, YDR533C, YEL039C, YER037W, YER053C, YER103W, YER150W, YGL037C, YGL089C, YGL121C, YGR043C, YGR088W, YGR109W-A, YGR109W-B, YGR180C, YGR256W, YHR096C, YHR138C, YHR209W, YIL066C, YIL080W, YIL101C, YIL117C, YIL136W, YIR038C, YJL079C, YJR096W, YKL163W, YLL026W, YLR178C, YML058W-A, YML128C, YMR105C, …	GO-MF	peptidase inhibitor activity (GO:0030414)	0.000514511	3	5.35714	5	0.08088	PAI3, TFS1, YHR138C
rmi1	57	YBR072W, YBR085C-A, YBR116C, YBR117C, YDL130W-A, YDL204W, YDR034W-B, YDR070C, YDR085C, YDR258C, YDR461W, YDR533C, YEL039C, YER037W, YER053C, YER103W, YER150W, YGL037C, YGL089C, YGL121C, YGR043C, YGR088W, YGR109W-A, YGR109W-B, YGR180C, YGR256W, YHR096C, YHR138C, YHR209W, YIL066C, YIL080W, YIL101C, YIL117C, YIL136W, YIR038C, YJL079C, YJR096W, YKL163W, YLL026W, YLR178C, YML058W-A, YML128C, YMR105C, …	GO-MF	endopeptidase regulator activity (GO:0061135)	0.00177771	3	5.35714	7	0.113232	PAI3, TFS1, YHR138C
rmi1	57	YBR072W, YBR085C-A, YBR116C, YBR117C, YDL130W-A, YDL204W, YDR034W-B, YDR070C, YDR085C, YDR258C, YDR461W, YDR533C, YEL039C, YER037W, YER053C, YER103W, YER150W, YGL037C, YGL089C, YGL121C, YGR043C, YGR088W, YGR109W-A, YGR109W-B, YGR180C, YGR256W, YHR096C, YHR138C, YHR209W, YIL066C, YIL080W, YIL101C, YIL117C, YIL136W, YIR038C, YJL079C, YJR096W, YKL163W, YLL026W, YLR178C, YML058W-A, YML128C, YMR105C, …	GO-MF	peptidase regulator activity (GO:0061134)	0.00282607	3	5.35714	8	0.129408	PAI3, TFS1, YHR138C
rmi1	57	YBR072W, YBR085C-A, YBR116C, YBR117C, YDL130W-A, YDL204W, YDR034W-B, YDR070C, YDR085C, YDR258C, YDR461W, YDR533C, YEL039C, YER037W, YER053C, YER103W, YER150W, YGL037C, YGL089C, YGL121C, YGR043C, YGR088W, YGR109W-A, YGR109W-B, YGR180C, YGR256W, YHR096C, YHR138C, YHR209W, YIL066C, YIL080W, YIL101C, YIL117C, YIL136W, YIR038C, YJL079C, YJR096W, YKL163W, YLL026W, YLR178C, YML058W-A, YML128C, YMR105C, …	GO-CC	extracellular region (GO:0005576)	0.0014682	7	12.5	97	1.56907	PIR3, SPI1, AGA1, MFA1, YGP1, PRY1, MF(ALPHA)2
rmi1	57	YBR072W, YBR085C-A, YBR116C, YBR117C, YDL130W-A, YDL204W, YDR034W-B, YDR070C, YDR085C, YDR258C, YDR461W, YDR533C, YEL039C, YER037W, YER053C, YER103W, YER150W, YGL037C, YGL089C, YGL121C, YGR043C, YGR088W, YGR109W-A, YGR109W-B, YGR180C, YGR256W, YHR096C, YHR138C, YHR209W, YIL066C, YIL080W, YIL101C, YIL117C, YIL136W, YIR038C, YJL079C, YJR096W, YKL163W, YLL026W, YLR178C, YML058W-A, YML128C, YMR105C, …	TFBS	MSN4 (TFBS)	2.96003e-05	11	19.2982	167	2.6937	HSP104, AFR1, HSP78, HSP26, YNR034W-A, GND2, CTT1, FMP16, YGP1, SSA4, PGM2
rmi1	57	YBR072W, YBR085C-A, YBR116C, YBR117C, YDL130W-A, YDL204W, YDR034W-B, YDR070C, YDR085C, YDR258C, YDR461W, YDR533C, YEL039C, YER037W, YER053C, YER103W, YER150W, YGL037C, YGL089C, YGL121C, YGR043C, YGR088W, YGR109W-A, YGR109W-B, YGR180C, YGR256W, YHR096C, YHR138C, YHR209W, YIL066C, YIL080W, YIL101C, YIL117C, YIL136W, YIR038C, YJL079C, YJR096W, YKL163W, YLL026W, YLR178C, YML058W-A, YML128C, YMR105C, …	TFBS	MSN2 (TFBS)	0.000108674	11	19.2982	190	3.07203	HSP104, AFR1, HSP78, HSP26, SIP18, PAI3, YBR085C-A, GND2, CTT1, YGP1, SSA4
rts1	41	YBR145W, YCR005C, YDL181W, YDL204W, YDR070C, YDR406W, YEL024W, YEL039C, YER037W, YER124C, YER130C, YGL089C, YGR043C, YGR088W, YHL047C, YHR030C, YHR143W, YIL117C, YJR121W, YKL096W, YKL161C, YLR136C, YLR178C, YLR297W, YLR303W, YLR346C, YLR348C, YML128C, YMR105C, YMR169C, YMR196W, YNL274C, YOL058W, YOR012W, YOR015W, YOR065W, YOR153W, YOR383C, YPL250C, YPR156C, YPR157W	GO-BP	mitochondrial electron transport, ubiquinol to cytochrome c (GO:0006122)	0.00735199	3	7.5	11	0.177936	CYC7, CYT1, RIP1
sgs1	55	YBR072W, YBR085C-A, YBR116C, YBR117C, YDL130W-A, YDL204W, YDR034W-B, YDR070C, YDR085C, YDR258C, YEL039C, YER037W, YER053C, YER103W, YGL037C, YGL089C, YGL121C, YGR008C, YGR043C, YGR088W, YGR109W-A, YGR109W-B, YGR180C, YGR256W, YHR096C, YHR138C, YHR209W, YIL080W, YIL101C, YIL117C, YIL136W, YIR038C, YJR004C, YJR096W, YKL163W, YLL026W, YLR178C, YLR327C, YML058W-A, YML128C, YMR105C, YMR107W, YMR169C, …	GO-BP	monosaccharide catabolic process (GO:0046365)	0.00151412	6	11.1111	55	0.88968	TKL2, NQM1, YJR096W, GCY1, GND2, PGM2
sgs1	55	YBR072W, YBR085C-A, YBR116C, YBR117C, YDL130W-A, YDL204W, YDR034W-B, YDR070C, YDR085C, YDR258C, YEL039C, YER037W, YER053C, YER103W, YGL037C, YGL089C, YGL121C, YGR008C, YGR043C, YGR088W, YGR109W-A, YGR109W-B, YGR180C, YGR256W, YHR096C, YHR138C, YHR209W, YIL080W, YIL101C, YIL117C, YIL136W, YIR038C, YJR004C, YJR096W, YKL163W, YLL026W, YLR178C, YLR327C, YML058W-A, YML128C, YMR105C, YMR107W, YMR169C, …	GO-BP	alcohol catabolic process (GO:0046164)	0.00336404	6	11.1111	63	1.01909	TKL2, NQM1, YJR096W, GCY1, GND2, PGM2
sgs1	55	YBR072W, YBR085C-A, YBR116C, YBR117C, YDL130W-A, YDL204W, YDR034W-B, YDR070C, YDR085C, YDR258C, YEL039C, YER037W, YER053C, YER103W, YGL037C, YGL089C, YGL121C, YGR008C, YGR043C, YGR088W, YGR109W-A, YGR109W-B, YGR180C, YGR256W, YHR096C, YHR138C, YHR209W, YIL080W, YIL101C, YIL117C, YIL136W, YIR038C, YJR004C, YJR096W, YKL163W, YLL026W, YLR178C, YLR327C, YML058W-A, YML128C, YMR105C, YMR107W, YMR169C, …	GO-BP	cellular carbohydrate catabolic process (GO:0044275)	0.00483857	7	12.963	100	1.6176	TKL2, NQM1, GDB1, YJR096W, GCY1, GND2, PGM2
sgs1	55	YBR072W, YBR085C-A, YBR116C, YBR117C, YDL130W-A, YDL204W, YDR034W-B, YDR070C, YDR085C, YDR258C, YEL039C, YER037W, YER053C, YER103W, YGL037C, YGL089C, YGL121C, YGR008C, YGR043C, YGR088W, YGR109W-A, YGR109W-B, YGR180C, YGR256W, YHR096C, YHR138C, YHR209W, YIL080W, YIL101C, YIL117C, YIL136W, YIR038C, YJR004C, YJR096W, YKL163W, YLL026W, YLR178C, YLR327C, YML058W-A, YML128C, YMR105C, YMR107W, YMR169C, …	GO-BP	NADPH regeneration (GO:0006740)	0.00605019	4	7.40741	21	0.339696	TKL2, NQM1, ALD4, GND2
sgs1	55	YBR072W, YBR085C-A, YBR116C, YBR117C, YDL130W-A, YDL204W, YDR034W-B, YDR070C, YDR085C, YDR258C, YEL039C, YER037W, YER053C, YER103W, YGL037C, YGL089C, YGL121C, YGR008C, YGR043C, YGR088W, YGR109W-A, YGR109W-B, YGR180C, YGR256W, YHR096C, YHR138C, YHR209W, YIL080W, YIL101C, YIL117C, YIL136W, YIR038C, YJR004C, YJR096W, YKL163W, YLL026W, YLR178C, YLR327C, YML058W-A, YML128C, YMR105C, YMR107W, YMR169C, …	GO-BP	carbohydrate catabolic process (GO:0016052)	0.00798828	7	12.963	108	1.74701	TKL2, NQM1, GDB1, YJR096W, GCY1, GND2, PGM2
sgs1	55	YBR072W, YBR085C-A, YBR116C, YBR117C, YDL130W-A, YDL204W, YDR034W-B, YDR070C, YDR085C, YDR258C, YEL039C, YER037W, YER053C, YER103W, YGL037C, YGL089C, YGL121C, YGR008C, YGR043C, YGR088W, YGR109W-A, YGR109W-B, YGR180C, YGR256W, YHR096C, YHR138C, YHR209W, YIL080W, YIL101C, YIL117C, YIL136W, YIR038C, YJR004C, YJR096W, YKL163W, YLL026W, YLR178C, YLR327C, YML058W-A, YML128C, YMR105C, YMR107W, YMR169C, …	GO-MF	endopeptidase inhibitor activity (GO:0004866)	0.000448163	3	5.55556	5	0.08088	PAI3, TFS1, YHR138C
sgs1	55	YBR072W, YBR085C-A, YBR116C, YBR117C, YDL130W-A, YDL204W, YDR034W-B, YDR070C, YDR085C, YDR258C, YEL039C, YER037W, YER053C, YER103W, YGL037C, YGL089C, YGL121C, YGR008C, YGR043C, YGR088W, YGR109W-A, YGR109W-B, YGR180C, YGR256W, YHR096C, YHR138C, YHR209W, YIL080W, YIL101C, YIL117C, YIL136W, YIR038C, YJR004C, YJR096W, YKL163W, YLL026W, YLR178C, YLR327C, YML058W-A, YML128C, YMR105C, YMR107W, YMR169C, …	GO-MF	peptidase inhibitor activity (GO:0030414)	0.000448163	3	5.55556	5	0.08088	PAI3, TFS1, YHR138C
sgs1	55	YBR072W, YBR085C-A, YBR116C, YBR117C, YDL130W-A, YDL204W, YDR034W-B, YDR070C, YDR085C, YDR258C, YEL039C, YER037W, YER053C, YER103W, YGL037C, YGL089C, YGL121C, YGR008C, YGR043C, YGR088W, YGR109W-A, YGR109W-B, YGR180C, YGR256W, YHR096C, YHR138C, YHR209W, YIL080W, YIL101C, YIL117C, YIL136W, YIR038C, YJR004C, YJR096W, YKL163W, YLL026W, YLR178C, YLR327C, YML058W-A, YML128C, YMR105C, YMR107W, YMR169C, …	GO-MF	endopeptidase regulator activity (GO:0061135)	0.00154923	3	5.55556	7	0.113232	PAI3, TFS1, YHR138C
sgs1	55	YBR072W, YBR085C-A, YBR116C, YBR117C, YDL130W-A, YDL204W, YDR034W-B, YDR070C, YDR085C, YDR258C, YEL039C, YER037W, YER053C, YER103W, YGL037C, YGL089C, YGL121C, YGR008C, YGR043C, YGR088W, YGR109W-A, YGR109W-B, YGR180C, YGR256W, YHR096C, YHR138C, YHR209W, YIL080W, YIL101C, YIL117C, YIL136W, YIR038C, YJR004C, YJR096W, YKL163W, YLL026W, YLR178C, YLR327C, YML058W-A, YML128C, YMR105C, YMR107W, YMR169C, …	GO-MF	peptidase regulator activity (GO:0061134)	0.00246344	3	5.55556	8	0.129408	PAI3, TFS1, YHR138C
sgs1	55	YBR072W, YBR085C-A, YBR116C, YBR117C, YDL130W-A, YDL204W, YDR034W-B, YDR070C, YDR085C, YDR258C, YEL039C, YER037W, YER053C, YER103W, YGL037C, YGL089C, YGL121C, YGR008C, YGR043C, YGR088W, YGR109W-A, YGR109W-B, YGR180C, YGR256W, YHR096C, YHR138C, YHR209W, YIL080W, YIL101C, YIL117C, YIL136W, YIR038C, YJR004C, YJR096W, YKL163W, YLL026W, YLR178C, YLR327C, YML058W-A, YML128C, YMR105C, YMR107W, YMR169C, …	TFBS	MSN4 (TFBS)	1.90628e-06	12	21.8182	167	2.6937	HSP104, AFR1, HSP78, HSP26, YNR034W-A, STF2, GND2, CTT1, FMP16, YGP1, SSA4, PGM2
sgs1	55	YBR072W, YBR085C-A, YBR116C, YBR117C, YDL130W-A, YDL204W, YDR034W-B, YDR070C, YDR085C, YDR258C, YEL039C, YER037W, YER053C, YER103W, YGL037C, YGL089C, YGL121C, YGR008C, YGR043C, YGR088W, YGR109W-A, YGR109W-B, YGR180C, YGR256W, YHR096C, YHR138C, YHR209W, YIL080W, YIL101C, YIL117C, YIL136W, YIR038C, YJR004C, YJR096W, YKL163W, YLL026W, YLR178C, YLR327C, YML058W-A, YML128C, YMR105C, YMR107W, YMR169C, …	TFBS	MSN2 (TFBS)	8.10407e-06	12	21.8182	190	3.07203	HSP104, AFR1, HSP78, HSP26, SIP18, PAI3, YBR085C-A, STF2, GND2, CTT1, YGP1, SSA4
slx5	321	YAL008W, YAL061W, YAL062W, YAR009C, YAR020C, YBL043W, YBL048W, YBL049W, YBL064C, YBL075C, YBL078C, YBL107W-A, YBR033W, YBR056W, YBR067C, YBR072W, YBR076W, YBR085C-A, YBR116C, YBR117C, YBR147W, YBR169C, YBR183W, YBR203W, YBR214W, YBR256C, YBR285W, YCL021W-A, YCL035C, YCL038C, YCL042W, YCL049C, YCR089W, YCR104W, YDL021W, YDL072C, YDL085W, YDL110C, YDL130W-A, YDL169C, YDL181W, YDL204W, YDL222C, YDL2…	GO-BP	oxidation-reduction process (GO:0055114)	3.18401e-11	60	19.4175	427	6.90715	CIT1, YHB1, QCR2, FMP46, YKL107W, RGI1, IRC15, LSC2, PST2, SDH2, SPS19, RNR2, GND2, GDH1, NDE2, RNR4, RIB5, BNA1, UGP1, GSY2, TKL2, YJL045W, CYC7, PET10, ALD3, BDH2, CTT1, PRX1, SGA1, QCR9, GDB1, YJR096W, QCR7, GIP2, YPL088W, CYB2, GRX1, GUT2, PUT1, OYE3, GRE3, SER3, YNL134C, RNR3, GOR1, GLC3, ALD2, AIM17, TSA2, NQM1, MCR1, HMX1, ALD4, BNA2, IDP2, GCY1, YJR149W, PGM2, SRX1, GDH3
slx5	321	YAL008W, YAL061W, YAL062W, YAR009C, YAR020C, YBL043W, YBL048W, YBL049W, YBL064C, YBL075C, YBL078C, YBL107W-A, YBR033W, YBR056W, YBR067C, YBR072W, YBR076W, YBR085C-A, YBR116C, YBR117C, YBR147W, YBR169C, YBR183W, YBR203W, YBR214W, YBR256C, YBR285W, YCL021W-A, YCL035C, YCL038C, YCL042W, YCL049C, YCR089W, YCR104W, YDL021W, YDL072C, YDL085W, YDL110C, YDL130W-A, YDL169C, YDL181W, YDL204W, YDL222C, YDL2…	GO-BP	biological_process (GO:0008150)	0.00538947	92	29.7735	1217	19.6862	ECL1, ARO9, SRY1, YGL258W-A, SSA3, YIL024C, PLB2, SSA4, HXT8, YNL200C, EMP46, MTH1, GRE1, PEX27, PBI2, TKL2, CTT1, CAR2, SAG1, UIP4, HMS2, PUT4, RNY1, FMP33, BAR1, FUN14, ASG7, YJR008W, CRG1, MCR1, ALD4, YBR085C-A, ECM8, PUN1, SRX1, YNL195C, SRL3, RDL1, GTT1, YJR079W, URA10, SFC1, GAD1, PNC1, RNR2, GND2, ICY2, SPO12, GSC2, MCH4, PAU3, YLR149C, UBC8, PET10, FMP16, ATG33, IRC18, TIP1, PDE1, AGA2, S…
slx5	321	YAL008W, YAL061W, YAL062W, YAR009C, YAR020C, YBL043W, YBL048W, YBL049W, YBL064C, YBL075C, YBL078C, YBL107W-A, YBR033W, YBR056W, YBR067C, YBR072W, YBR076W, YBR085C-A, YBR116C, YBR117C, YBR147W, YBR169C, YBR183W, YBR203W, YBR214W, YBR256C, YBR285W, YCL021W-A, YCL035C, YCL038C, YCL042W, YCL049C, YCR089W, YCR104W, YDL021W, YDL072C, YDL085W, YDL110C, YDL130W-A, YDL169C, YDL181W, YDL204W, YDL222C, YDL2…	GO-BP	glutamate metabolic process (GO:0006536)	0.00566609	7	2.26537	17	0.274992	CIT1, GAD1, PUT1, IDP2, GAP1, GDH1, GDH3
slx5	321	YAL008W, YAL061W, YAL062W, YAR009C, YAR020C, YBL043W, YBL048W, YBL049W, YBL064C, YBL075C, YBL078C, YBL107W-A, YBR033W, YBR056W, YBR067C, YBR072W, YBR076W, YBR085C-A, YBR116C, YBR117C, YBR147W, YBR169C, YBR183W, YBR203W, YBR214W, YBR256C, YBR285W, YCL021W-A, YCL035C, YCL038C, YCL042W, YCL049C, YCR089W, YCR104W, YDL021W, YDL072C, YDL085W, YDL110C, YDL130W-A, YDL169C, YDL181W, YDL204W, YDL222C, YDL2…	GO-MF	oxidoreductase activity (GO:0016491)	1.68881e-08	47	15.2104	340	5.49984	YHB1, QCR2, FMP46, GTT1, YKL107W, IRC15, PST2, SDH2, SPS19, RNR2, GND2, GDH1, NDE2, RNR4, RIB5, BNA1, YJL045W, ALD3, CTT1, BDH2, PRX1, QCR9, YJR096W, QCR7, YPL088W, CYB2, GUT2, PUT1, GRX1, OYE3, GRE3, SER3, YNL134C, RNR3, GOR1, ALD2, AIM17, TSA2, MCR1, HMX1, ALD4, BNA2, IDP2, GCY1, YJR149W, SRX1, GDH3
slx5	321	YAL008W, YAL061W, YAL062W, YAR009C, YAR020C, YBL043W, YBL048W, YBL049W, YBL064C, YBL075C, YBL078C, YBL107W-A, YBR033W, YBR056W, YBR067C, YBR072W, YBR076W, YBR085C-A, YBR116C, YBR117C, YBR147W, YBR169C, YBR183W, YBR203W, YBR214W, YBR256C, YBR285W, YCL021W-A, YCL035C, YCL038C, YCL042W, YCL049C, YCR089W, YCR104W, YDL021W, YDL072C, YDL085W, YDL110C, YDL130W-A, YDL169C, YDL181W, YDL204W, YDL222C, YDL2…	GO-MF	endopeptidase inhibitor activity (GO:0004866)	0.00641506	4	1.2945	5	0.08088	PAI3, PBI2, TFS1, YHR138C
slx5	321	YAL008W, YAL061W, YAL062W, YAR009C, YAR020C, YBL043W, YBL048W, YBL049W, YBL064C, YBL075C, YBL078C, YBL107W-A, YBR033W, YBR056W, YBR067C, YBR072W, YBR076W, YBR085C-A, YBR116C, YBR117C, YBR147W, YBR169C, YBR183W, YBR203W, YBR214W, YBR256C, YBR285W, YCL021W-A, YCL035C, YCL038C, YCL042W, YCL049C, YCR089W, YCR104W, YDL021W, YDL072C, YDL085W, YDL110C, YDL130W-A, YDL169C, YDL181W, YDL204W, YDL222C, YDL2…	GO-MF	peptidase inhibitor activity (GO:0030414)	0.00641506	4	1.2945	5	0.08088	PAI3, PBI2, TFS1, YHR138C
slx5	321	YAL008W, YAL061W, YAL062W, YAR009C, YAR020C, YBL043W, YBL048W, YBL049W, YBL064C, YBL075C, YBL078C, YBL107W-A, YBR033W, YBR056W, YBR067C, YBR072W, YBR076W, YBR085C-A, YBR116C, YBR117C, YBR147W, YBR169C, YBR183W, YBR203W, YBR214W, YBR256C, YBR285W, YCL021W-A, YCL035C, YCL038C, YCL042W, YCL049C, YCR089W, YCR104W, YDL021W, YDL072C, YDL085W, YDL110C, YDL130W-A, YDL169C, YDL181W, YDL204W, YDL222C, YDL2…	GO-CC	extracellular region (GO:0005576)	4.43487e-09	24	7.76699	97	1.56907	PAU23, EGT2, TIP1, SAG1, MF(ALPHA)2, PIR3, AGA1, PST2, SUN4, RNY1, MFA1, PLB2, PRY1, BAR1, CCW14, SPI1, FIG2, DSE4, PRY3, MFA2, DSE2, CWP1, SCW11, YGP1
slx5	321	YAL008W, YAL061W, YAL062W, YAR009C, YAR020C, YBL043W, YBL048W, YBL049W, YBL064C, YBL075C, YBL078C, YBL107W-A, YBR033W, YBR056W, YBR067C, YBR072W, YBR076W, YBR085C-A, YBR116C, YBR117C, YBR147W, YBR169C, YBR183W, YBR203W, YBR214W, YBR256C, YBR285W, YCL021W-A, YCL035C, YCL038C, YCL042W, YCL049C, YCR089W, YCR104W, YDL021W, YDL072C, YDL085W, YDL110C, YDL130W-A, YDL169C, YDL181W, YDL204W, YDL222C, YDL2…	GO-CC	fungal-type cell wall (GO:0009277)	3.37553e-06	21	6.79612	103	1.66613	PAU23, EGT2, PRB1, TIP1, SAG1, AGA2, PIR3, AGA1, SUN4, PLB2, YLR194C, CCW14, SPI1, FIG2, HOR7, DSE4, PRY3, DSE2, CWP1, SCW11, YPS6
slx5	321	YAL008W, YAL061W, YAL062W, YAR009C, YAR020C, YBL043W, YBL048W, YBL049W, YBL064C, YBL075C, YBL078C, YBL107W-A, YBR033W, YBR056W, YBR067C, YBR072W, YBR076W, YBR085C-A, YBR116C, YBR117C, YBR147W, YBR169C, YBR183W, YBR203W, YBR214W, YBR256C, YBR285W, YCL021W-A, YCL035C, YCL038C, YCL042W, YCL049C, YCR089W, YCR104W, YDL021W, YDL072C, YDL085W, YDL110C, YDL130W-A, YDL169C, YDL181W, YDL204W, YDL222C, YDL2…	GO-CC	cell wall (GO:0005618)	8.09907e-06	21	6.79612	108	1.74701	PAU23, EGT2, PRB1, TIP1, SAG1, AGA2, PIR3, AGA1, SUN4, PLB2, YLR194C, CCW14, SPI1, FIG2, HOR7, DSE4, PRY3, DSE2, CWP1, SCW11, YPS6
slx5	321	YAL008W, YAL061W, YAL062W, YAR009C, YAR020C, YBL043W, YBL048W, YBL049W, YBL064C, YBL075C, YBL078C, YBL107W-A, YBR033W, YBR056W, YBR067C, YBR072W, YBR076W, YBR085C-A, YBR116C, YBR117C, YBR147W, YBR169C, YBR183W, YBR203W, YBR214W, YBR256C, YBR285W, YCL021W-A, YCL035C, YCL038C, YCL042W, YCL049C, YCR089W, YCR104W, YDL021W, YDL072C, YDL085W, YDL110C, YDL130W-A, YDL169C, YDL181W, YDL204W, YDL222C, YDL2…	GO-CC	external encapsulating structure (GO:0030312)	8.09907e-06	21	6.79612	108	1.74701	PAU23, EGT2, PRB1, TIP1, SAG1, AGA2, PIR3, AGA1, SUN4, PLB2, YLR194C, CCW14, SPI1, FIG2, HOR7, DSE4, PRY3, DSE2, CWP1, SCW11, YPS6
slx5	321	YAL008W, YAL061W, YAL062W, YAR009C, YAR020C, YBL043W, YBL048W, YBL049W, YBL064C, YBL075C, YBL078C, YBL107W-A, YBR033W, YBR056W, YBR067C, YBR072W, YBR076W, YBR085C-A, YBR116C, YBR117C, YBR147W, YBR169C, YBR183W, YBR203W, YBR214W, YBR256C, YBR285W, YCL021W-A, YCL035C, YCL038C, YCL042W, YCL049C, YCR089W, YCR104W, YDL021W, YDL072C, YDL085W, YDL110C, YDL130W-A, YDL169C, YDL181W, YDL204W, YDL222C, YDL2…	GO-CC	anchored to membrane (GO:0031225)	0.000174001	14	4.53074	61	0.986736	SPI1, CCW14, EGT2, FIG2, TIP1, SAG1, PRY3, DSE2, CWP1, YPS3, AGA1, PLB2, YLR194C, YPS6
slx5	321	YAL008W, YAL061W, YAL062W, YAR009C, YAR020C, YBL043W, YBL048W, YBL049W, YBL064C, YBL075C, YBL078C, YBL107W-A, YBR033W, YBR056W, YBR067C, YBR072W, YBR076W, YBR085C-A, YBR116C, YBR117C, YBR147W, YBR169C, YBR183W, YBR203W, YBR214W, YBR256C, YBR285W, YCL021W-A, YCL035C, YCL038C, YCL042W, YCL049C, YCR089W, YCR104W, YDL021W, YDL072C, YDL085W, YDL110C, YDL130W-A, YDL169C, YDL181W, YDL204W, YDL222C, YDL2…	TFBS	MSN4 (TFBS)	1.57951e-07	30	9.34579	167	2.6937	HSP104, DAP1, AFR1, CPA2, HSP26, IRC15, BAG7, YHR033W, PRM2, PST2, LAP4, STF2, OYE3, GND2, GRE3, SSA4, YNL194C, MCH4, YNL134C, CCW14, HSP78, HOR7, YNR034W-A, CWP1, TSA2, CTT1, FMP16, YGP1, PGM2, SRX1
slx5	321	YAL008W, YAL061W, YAL062W, YAR009C, YAR020C, YBL043W, YBL048W, YBL049W, YBL064C, YBL075C, YBL078C, YBL107W-A, YBR033W, YBR056W, YBR067C, YBR072W, YBR076W, YBR085C-A, YBR116C, YBR117C, YBR147W, YBR169C, YBR183W, YBR203W, YBR214W, YBR256C, YBR285W, YCL021W-A, YCL035C, YCL038C, YCL042W, YCL049C, YCR089W, YCR104W, YDL021W, YDL072C, YDL085W, YDL110C, YDL130W-A, YDL169C, YDL181W, YDL204W, YDL222C, YDL2…	TFBS	MSN2 (TFBS)	4.74061e-05	28	8.72274	190	3.07203	HSP104, AFR1, PRB1, HSP26, PDE1, SIP18, PST2, PAI3, LAP4, HXT1, STF2, GND2, GRE3, SSA4, TOS8, YMR090W, MCH4, HSP78, HOR7, GSY2, DMC1, ECM4, CWP1, TSA2, YBR085C-A, CTT1, YGP1, SRX1
slx5	321	YAL008W, YAL061W, YAL062W, YAR009C, YAR020C, YBL043W, YBL048W, YBL049W, YBL064C, YBL075C, YBL078C, YBL107W-A, YBR033W, YBR056W, YBR067C, YBR072W, YBR076W, YBR085C-A, YBR116C, YBR117C, YBR147W, YBR169C, YBR183W, YBR203W, YBR214W, YBR256C, YBR285W, YCL021W-A, YCL035C, YCL038C, YCL042W, YCL049C, YCR089W, YCR104W, YDL021W, YDL072C, YDL085W, YDL110C, YDL130W-A, YDL169C, YDL181W, YDL204W, YDL222C, YDL2…	TFBS	CAD1 (TFBS)	0.00931475	8	2.49221	29	0.469128	MCH4, DAP1, HSP31, YHB1, LAP4, OYE3, DCS2, SRX1
slx8	132	YBL049W, YBR067C, YBR072W, YBR085C-A, YBR116C, YBR117C, YBR147W, YCL027W, YCL042W, YCL049C, YCR089W, YDL130W-A, YDL169C, YDL181W, YDL204W, YDL222C, YDR034W-B, YDR059C, YDR070C, YDR085C, YDR224C, YDR403W, YDR453C, YDR461W, YDR533C, YEL011W, YEL039C, YEL047C, YEL059C-A, YEL060C, YER053C, YER081W, YER103W, YER150W, YER179W, YFL026W, YGL032C, YGL089C, YGL104C, YGL121C, YGL156W, YGR032W, YGR043C, YGR0…	GO-BP	oxidation-reduction process (GO:0055114)	4.45944e-05	27	20.9302	427	6.90715	GDB1, IRC15, PUT1, GUT2, GND2, RNR2, SER3, RNR4, BNA1, RNR3, LYS1, GLC3, TSA2, TKL2, YJL045W, NQM1, ALD4, PET10, CYC7, BNA2, IDP2, ALD3, GCY1, CTT1, YEL047C, PGM2, SRX1
slx8	132	YBL049W, YBR067C, YBR072W, YBR085C-A, YBR116C, YBR117C, YBR147W, YCL027W, YCL042W, YCL049C, YCR089W, YDL130W-A, YDL169C, YDL181W, YDL204W, YDL222C, YDR034W-B, YDR059C, YDR070C, YDR085C, YDR224C, YDR403W, YDR453C, YDR461W, YDR533C, YEL011W, YEL039C, YEL047C, YEL059C-A, YEL060C, YER053C, YER081W, YER103W, YER150W, YER179W, YFL026W, YGL032C, YGL089C, YGL104C, YGL121C, YGL156W, YGR032W, YGR043C, YGR0…	GO-BP	nicotinamide nucleotide metabolic process (GO:0046496)	0.00038873	9	6.97674	53	0.857328	BNA1, YNL200C, TKL2, NQM1, ALD4, GUT2, BNA2, GND2, YKL151C
slx8	132	YBL049W, YBR067C, YBR072W, YBR085C-A, YBR116C, YBR117C, YBR147W, YCL027W, YCL042W, YCL049C, YCR089W, YDL130W-A, YDL169C, YDL181W, YDL204W, YDL222C, YDR034W-B, YDR059C, YDR070C, YDR085C, YDR224C, YDR403W, YDR453C, YDR461W, YDR533C, YEL011W, YEL039C, YEL047C, YEL059C-A, YEL060C, YER053C, YER081W, YER103W, YER150W, YER179W, YFL026W, YGL032C, YGL089C, YGL104C, YGL121C, YGL156W, YGR032W, YGR043C, YGR0…	GO-BP	pyridine nucleotide metabolic process (GO:0019362)	0.000538437	9	6.97674	55	0.88968	BNA1, YNL200C, TKL2, NQM1, ALD4, GUT2, BNA2, GND2, YKL151C
slx8	132	YBL049W, YBR067C, YBR072W, YBR085C-A, YBR116C, YBR117C, YBR147W, YCL027W, YCL042W, YCL049C, YCR089W, YDL130W-A, YDL169C, YDL181W, YDL204W, YDL222C, YDR034W-B, YDR059C, YDR070C, YDR085C, YDR224C, YDR403W, YDR453C, YDR461W, YDR533C, YEL011W, YEL039C, YEL047C, YEL059C-A, YEL060C, YER053C, YER081W, YER103W, YER150W, YER179W, YFL026W, YGL032C, YGL089C, YGL104C, YGL121C, YGL156W, YGR032W, YGR043C, YGR0…	GO-BP	pyridine-containing compound metabolic process (GO:0072524)	0.000735463	9	6.97674	57	0.922032	BNA1, YNL200C, TKL2, NQM1, ALD4, GUT2, BNA2, GND2, YKL151C
slx8	132	YBL049W, YBR067C, YBR072W, YBR085C-A, YBR116C, YBR117C, YBR147W, YCL027W, YCL042W, YCL049C, YCR089W, YDL130W-A, YDL169C, YDL181W, YDL204W, YDL222C, YDR034W-B, YDR059C, YDR070C, YDR085C, YDR224C, YDR403W, YDR453C, YDR461W, YDR533C, YEL011W, YEL039C, YEL047C, YEL059C-A, YEL060C, YER053C, YER081W, YER103W, YER150W, YER179W, YFL026W, YGL032C, YGL089C, YGL104C, YGL121C, YGL156W, YGR032W, YGR043C, YGR0…	GO-BP	response to pheromone involved in conjugation with cellular fusion (GO:0000749)	0.00258252	9	6.97674	66	1.06762	FIG2, AFR1, SAG1, STE2, MFA2, AGA2, MF(ALPHA)2, AGA1, MFA1
slx8	132	YBL049W, YBR067C, YBR072W, YBR085C-A, YBR116C, YBR117C, YBR147W, YCL027W, YCL042W, YCL049C, YCR089W, YDL130W-A, YDL169C, YDL181W, YDL204W, YDL222C, YDR034W-B, YDR059C, YDR070C, YDR085C, YDR224C, YDR403W, YDR453C, YDR461W, YDR533C, YEL011W, YEL039C, YEL047C, YEL059C-A, YEL060C, YER053C, YER081W, YER103W, YER150W, YER179W, YFL026W, YGL032C, YGL089C, YGL104C, YGL121C, YGL156W, YGR032W, YGR043C, YGR0…	GO-BP	conjugation with cellular fusion (GO:0000747)	0.00279726	11	8.52713	103	1.66613	FIG2, AFR1, SAG1, STE2, MFA2, AGA2, MF(ALPHA)2, FUS1, PRM2, AGA1, MFA1
slx8	132	YBL049W, YBR067C, YBR072W, YBR085C-A, YBR116C, YBR117C, YBR147W, YCL027W, YCL042W, YCL049C, YCR089W, YDL130W-A, YDL169C, YDL181W, YDL204W, YDL222C, YDR034W-B, YDR059C, YDR070C, YDR085C, YDR224C, YDR403W, YDR453C, YDR461W, YDR533C, YEL011W, YEL039C, YEL047C, YEL059C-A, YEL060C, YER053C, YER081W, YER103W, YER150W, YER179W, YFL026W, YGL032C, YGL089C, YGL104C, YGL121C, YGL156W, YGR032W, YGR043C, YGR0…	GO-BP	oxidoreduction coenzyme metabolic process (GO:0006733)	0.00293121	9	6.97674	67	1.08379	BNA1, YNL200C, TKL2, NQM1, ALD4, GUT2, BNA2, GND2, YKL151C
slx8	132	YBL049W, YBR067C, YBR072W, YBR085C-A, YBR116C, YBR117C, YBR147W, YCL027W, YCL042W, YCL049C, YCR089W, YDL130W-A, YDL169C, YDL181W, YDL204W, YDL222C, YDR034W-B, YDR059C, YDR070C, YDR085C, YDR224C, YDR403W, YDR453C, YDR461W, YDR533C, YEL011W, YEL039C, YEL047C, YEL059C-A, YEL060C, YER053C, YER081W, YER103W, YER150W, YER179W, YFL026W, YGL032C, YGL089C, YGL104C, YGL121C, YGL156W, YGR032W, YGR043C, YGR0…	GO-BP	conjugation (GO:0000746)	0.00337268	11	8.52713	105	1.69848	FIG2, AFR1, SAG1, STE2, MFA2, AGA2, MF(ALPHA)2, FUS1, PRM2, AGA1, MFA1
slx8	132	YBL049W, YBR067C, YBR072W, YBR085C-A, YBR116C, YBR117C, YBR147W, YCL027W, YCL042W, YCL049C, YCR089W, YDL130W-A, YDL169C, YDL181W, YDL204W, YDL222C, YDR034W-B, YDR059C, YDR070C, YDR085C, YDR224C, YDR403W, YDR453C, YDR461W, YDR533C, YEL011W, YEL039C, YEL047C, YEL059C-A, YEL060C, YER053C, YER081W, YER103W, YER150W, YER179W, YFL026W, YGL032C, YGL089C, YGL104C, YGL121C, YGL156W, YGR032W, YGR043C, YGR0…	GO-MF	oxidoreductase activity (GO:0016491)	0.000718767	21	16.2791	340	5.49984	GTT1, IRC15, PUT1, GUT2, RNR2, GND2, SER3, RNR4, BNA1, RNR3, LYS1, TSA2, YJL045W, ALD4, BNA2, IDP2, ALD3, GCY1, CTT1, YEL047C, SRX1
slx8	132	YBL049W, YBR067C, YBR072W, YBR085C-A, YBR116C, YBR117C, YBR147W, YCL027W, YCL042W, YCL049C, YCR089W, YDL130W-A, YDL169C, YDL181W, YDL204W, YDL222C, YDR034W-B, YDR059C, YDR070C, YDR085C, YDR224C, YDR403W, YDR453C, YDR461W, YDR533C, YEL011W, YEL039C, YEL047C, YEL059C-A, YEL060C, YER053C, YER081W, YER103W, YER150W, YER179W, YFL026W, YGL032C, YGL089C, YGL104C, YGL121C, YGL156W, YGR032W, YGR043C, YGR0…	GO-MF	cell adhesion molecule binding (GO:0050839)	0.00107452	3	2.32558	3	0.048528	AGA1, SAG1, AGA2
slx8	132	YBL049W, YBR067C, YBR072W, YBR085C-A, YBR116C, YBR117C, YBR147W, YCL027W, YCL042W, YCL049C, YCR089W, YDL130W-A, YDL169C, YDL181W, YDL204W, YDL222C, YDR034W-B, YDR059C, YDR070C, YDR085C, YDR224C, YDR403W, YDR453C, YDR461W, YDR533C, YEL011W, YEL039C, YEL047C, YEL059C-A, YEL060C, YER053C, YER081W, YER103W, YER150W, YER179W, YFL026W, YGL032C, YGL089C, YGL104C, YGL121C, YGL156W, YGR032W, YGR043C, YGR0…	GO-MF	mating pheromone activity (GO:0000772)	0.00423233	3	2.32558	4	0.064704	MFA1, MFA2, MF(ALPHA)2
slx8	132	YBL049W, YBR067C, YBR072W, YBR085C-A, YBR116C, YBR117C, YBR147W, YCL027W, YCL042W, YCL049C, YCR089W, YDL130W-A, YDL169C, YDL181W, YDL204W, YDL222C, YDR034W-B, YDR059C, YDR070C, YDR085C, YDR224C, YDR403W, YDR453C, YDR461W, YDR533C, YEL011W, YEL039C, YEL047C, YEL059C-A, YEL060C, YER053C, YER081W, YER103W, YER150W, YER179W, YFL026W, YGL032C, YGL089C, YGL104C, YGL121C, YGL156W, YGR032W, YGR043C, YGR0…	GO-MF	ribonucleoside-diphosphate reductase activity (GO:0004748)	0.00423233	3	2.32558	4	0.064704	RNR4, RNR3, RNR2
slx8	132	YBL049W, YBR067C, YBR072W, YBR085C-A, YBR116C, YBR117C, YBR147W, YCL027W, YCL042W, YCL049C, YCR089W, YDL130W-A, YDL169C, YDL181W, YDL204W, YDL222C, YDR034W-B, YDR059C, YDR070C, YDR085C, YDR224C, YDR403W, YDR453C, YDR461W, YDR533C, YEL011W, YEL039C, YEL047C, YEL059C-A, YEL060C, YER053C, YER081W, YER103W, YER150W, YER179W, YFL026W, YGL032C, YGL089C, YGL104C, YGL121C, YGL156W, YGR032W, YGR043C, YGR0…	GO-MF	pheromone activity (GO:0005186)	0.00423233	3	2.32558	4	0.064704	MFA1, MFA2, MF(ALPHA)2
slx8	132	YBL049W, YBR067C, YBR072W, YBR085C-A, YBR116C, YBR117C, YBR147W, YCL027W, YCL042W, YCL049C, YCR089W, YDL130W-A, YDL169C, YDL181W, YDL204W, YDL222C, YDR034W-B, YDR059C, YDR070C, YDR085C, YDR224C, YDR403W, YDR453C, YDR461W, YDR533C, YEL011W, YEL039C, YEL047C, YEL059C-A, YEL060C, YER053C, YER081W, YER103W, YER150W, YER179W, YFL026W, YGL032C, YGL089C, YGL104C, YGL121C, YGL156W, YGR032W, YGR043C, YGR0…	GO-MF	oxidoreductase activity, acting on CH or CH2 groups, disulfide as acceptor (GO:0016728)	0.00423233	3	2.32558	4	0.064704	RNR4, RNR3, RNR2
slx8	132	YBL049W, YBR067C, YBR072W, YBR085C-A, YBR116C, YBR117C, YBR147W, YCL027W, YCL042W, YCL049C, YCR089W, YDL130W-A, YDL169C, YDL181W, YDL204W, YDL222C, YDR034W-B, YDR059C, YDR070C, YDR085C, YDR224C, YDR403W, YDR453C, YDR461W, YDR533C, YEL011W, YEL039C, YEL047C, YEL059C-A, YEL060C, YER053C, YER081W, YER103W, YER150W, YER179W, YFL026W, YGL032C, YGL089C, YGL104C, YGL121C, YGL156W, YGR032W, YGR043C, YGR0…	GO-CC	extracellular region (GO:0005576)	5.86439e-05	12	9.30233	97	1.56907	SPI1, FIG2, TIP1, SAG1, MFA2, MF(ALPHA)2, AGA1, PIR3, RNY1, MFA1, YGP1, PRY1
slx8	132	YBL049W, YBR067C, YBR072W, YBR085C-A, YBR116C, YBR117C, YBR147W, YCL027W, YCL042W, YCL049C, YCR089W, YDL130W-A, YDL169C, YDL181W, YDL204W, YDL222C, YDR034W-B, YDR059C, YDR070C, YDR085C, YDR224C, YDR403W, YDR453C, YDR461W, YDR533C, YEL011W, YEL039C, YEL047C, YEL059C-A, YEL060C, YER053C, YER081W, YER103W, YER150W, YER179W, YFL026W, YGL032C, YGL089C, YGL104C, YGL121C, YGL156W, YGR032W, YGR043C, YGR0…	GO-CC	ribonucleoside-diphosphate reductase complex (GO:0005971)	0.00318299	3	2.32558	4	0.064704	RNR4, RNR3, RNR2
slx8	132	YBL049W, YBR067C, YBR072W, YBR085C-A, YBR116C, YBR117C, YBR147W, YCL027W, YCL042W, YCL049C, YCR089W, YDL130W-A, YDL169C, YDL181W, YDL204W, YDL222C, YDR034W-B, YDR059C, YDR070C, YDR085C, YDR224C, YDR403W, YDR453C, YDR461W, YDR533C, YEL011W, YEL039C, YEL047C, YEL059C-A, YEL060C, YER053C, YER081W, YER103W, YER150W, YER179W, YFL026W, YGL032C, YGL089C, YGL104C, YGL121C, YGL156W, YGR032W, YGR043C, YGR0…	GO-CC	fungal-type cell wall (GO:0009277)	0.00457604	10	7.75194	103	1.66613	SPI1, PRB1, FIG2, HOR7, TIP1, SAG1, AGA2, PIR3, AGA1, YPS6
slx8	132	YBL049W, YBR067C, YBR072W, YBR085C-A, YBR116C, YBR117C, YBR147W, YCL027W, YCL042W, YCL049C, YCR089W, YDL130W-A, YDL169C, YDL181W, YDL204W, YDL222C, YDR034W-B, YDR059C, YDR070C, YDR085C, YDR224C, YDR403W, YDR453C, YDR461W, YDR533C, YEL011W, YEL039C, YEL047C, YEL059C-A, YEL060C, YER053C, YER081W, YER103W, YER150W, YER179W, YFL026W, YGL032C, YGL089C, YGL104C, YGL121C, YGL156W, YGR032W, YGR043C, YGR0…	GO-CC	cell wall (GO:0005618)	0.00687694	10	7.75194	108	1.74701	SPI1, PRB1, FIG2, HOR7, TIP1, SAG1, AGA2, PIR3, AGA1, YPS6
slx8	132	YBL049W, YBR067C, YBR072W, YBR085C-A, YBR116C, YBR117C, YBR147W, YCL027W, YCL042W, YCL049C, YCR089W, YDL130W-A, YDL169C, YDL181W, YDL204W, YDL222C, YDR034W-B, YDR059C, YDR070C, YDR085C, YDR224C, YDR403W, YDR453C, YDR461W, YDR533C, YEL011W, YEL039C, YEL047C, YEL059C-A, YEL060C, YER053C, YER081W, YER103W, YER150W, YER179W, YFL026W, YGL032C, YGL089C, YGL104C, YGL121C, YGL156W, YGR032W, YGR043C, YGR0…	GO-CC	external encapsulating structure (GO:0030312)	0.00687694	10	7.75194	108	1.74701	SPI1, PRB1, FIG2, HOR7, TIP1, SAG1, AGA2, PIR3, AGA1, YPS6
slx8	132	YBL049W, YBR067C, YBR072W, YBR085C-A, YBR116C, YBR117C, YBR147W, YCL027W, YCL042W, YCL049C, YCR089W, YDL130W-A, YDL169C, YDL181W, YDL204W, YDL222C, YDR034W-B, YDR059C, YDR070C, YDR085C, YDR224C, YDR403W, YDR453C, YDR461W, YDR533C, YEL011W, YEL039C, YEL047C, YEL059C-A, YEL060C, YER053C, YER081W, YER103W, YER150W, YER179W, YFL026W, YGL032C, YGL089C, YGL104C, YGL121C, YGL156W, YGR032W, YGR043C, YGR0…	TFBS	MSN4 (TFBS)	4.76642e-05	16	12.1212	167	2.6937	AFR1, HSP26, IRC15, YHR033W, PRM2, GND2, SSA4, MCH4, HOR7, YNR034W-A, TSA2, CTT1, FMP16, YGP1, SRX1, PGM2
slx8	132	YBL049W, YBR067C, YBR072W, YBR085C-A, YBR116C, YBR117C, YBR147W, YCL027W, YCL042W, YCL049C, YCR089W, YDL130W-A, YDL169C, YDL181W, YDL204W, YDL222C, YDR034W-B, YDR059C, YDR070C, YDR085C, YDR224C, YDR403W, YDR453C, YDR461W, YDR533C, YEL011W, YEL039C, YEL047C, YEL059C-A, YEL060C, YER053C, YER081W, YER103W, YER150W, YER179W, YFL026W, YGL032C, YGL089C, YGL104C, YGL121C, YGL156W, YGR032W, YGR043C, YGR0…	TFBS	MSN2 (TFBS)	0.000271755	16	12.1212	190	3.07203	MCH4, AFR1, PRB1, HOR7, HSP26, DMC1, SIP18, ECM4, TSA2, PAI3, YBR085C-A, CTT1, GND2, SSA4, YGP1, SRX1
ybp2	3	YBR092C, YNL160W, YOR383C	GO-CC	extracellular region (GO:0005576)	0.00217082	2	66.6667	97	1.56907	YGP1, FIT3
